# Supplementary material for: Larval exposure to a pyrethroid insecticide and competition for food modulate the melanisation and antibacterial responses of adult Anopheles gambiae
Source: Sci Rep. 2020 Jan 28;10:1364. doi: 10.1038/s41598-020-58415-7 (PMC6987095; doi:10.1038/s41598-020-58415-7)
Supplement: Supplementary file 1 — Supplementary Information. [file 41598_2020_58415_MOESM1_ESM.xlsx]

## Sheet: larval dvpt.full
Larval exposure to an insecticide and competition for food modulate the immune responses of adult Anopheles gambiae
		G. Hauser, J. C. Koella
Dataset1 : Larval development and mortality
trt	competition	larval_exposure	dvpt_time	censor	dead_number	larv.j0	mortality	Block
CC	Competition	Unexposed	3	0	1	3	0.333333	A_beads
CC	Competition	Unexposed	3	0	1	3	0.333333	A_beads		trt		Treatment abbreviation
CC	Competition	Unexposed	3	0	1	3	0.333333	A_beads		competition		Larvae reared individually ("individual") or by group of three ("competition")
CC	Competition	Unexposed	3	0	2	3	0.666667	A_beads		larval_exposure		Exposure of larvae to permethrin 0.1 µg/L ("Exposed" vs "Unexposed")
CC	Competition	Unexposed	3	0	1	3	0.333333	A_beads		dvpt_time		mean development time of larvae in each petri dish (from hatching to pupation). In petri dish where one or more larvae died, development time is the day the first larva died (those are censored in the development analysis)
CC	Competition	Unexposed	3	0	1	3	0.333333	A_beads		censor		development success (1 : all larvae in the petri dish pupated / 0 : 1 or more larvae died before pupation)
CC	Competition	Unexposed	3	0	1	3	0.333333	A_beads		dead_number		number of larvae that died before pupation (per petri dish)
CC	Competition	Unexposed	3	0	1	3	0.333333	A_beads		larv.j0		number of larvae initially put in the petri dish (1 (individually reared) vs 3 (reared in competition)
CC	Competition	Unexposed	3	0	1	3	0.333333	B_beads		mortality		mortality rate per petri dish
CC	Competition	Unexposed	3	0	1	3	0.333333	B_beads		Block		Experimental block
CC	Competition	Unexposed	3	0	1	3	0.333333	B_beads
CC	Competition	Unexposed	3	0	1	3	0.333333	C_bact
CC	Competition	Unexposed	3	0	1	3	0.333333	C_bact
CC	Competition	Unexposed	3	0	1	3	0.333333	C_bact
CC	Competition	Unexposed	3	0	1	3	0.333333	C_bact
CC	Competition	Unexposed	3	0	1	3	0.333333	C_bact
CC	Competition	Unexposed	3	0	1	3	0.333333	C_bact
CC	Competition	Unexposed	3	0	1	3	0.333333	C_bact
CC	Competition	Unexposed	3	0	1	3	0.333333	C_bact
CC	Competition	Unexposed	3	0	1	3	0.333333	C_bact
CC	Competition	Unexposed	3	0	1	3	0.333333	C_bact
CC	Competition	Unexposed	3	0	2	3	0.666667	C_bact
CC	Competition	Unexposed	3	0	2	3	0.666667	C_bact
CC	Competition	Unexposed	3	0	2	3	0.666667	C_bact
CC	Competition	Unexposed	4	0	1	3	0.333333	A_beads
CC	Competition	Unexposed	4	0	1	3	0.333333	A_beads
CC	Competition	Unexposed	4	0	1	3	0.333333	B_beads
CC	Competition	Unexposed	4	0	1	3	0.333333	B_beads
CC	Competition	Unexposed	4	0	1	3	0.333333	C_bact
CC	Competition	Unexposed	4	0	1	3	0.333333	C_bact
CC	Competition	Unexposed	4	0	1	3	0.333333	C_bact
CC	Competition	Unexposed	4	0	1	3	0.333333	C_bact
CC	Competition	Unexposed	4	0	1	3	0.333333	C_bact
CC	Competition	Unexposed	4	0	1	3	0.333333	C_bact
CC	Competition	Unexposed	4	0	1	3	0.333333	C_bact
CC	Competition	Unexposed	4	0	1	3	0.333333	C_bact
CC	Competition	Unexposed	4	0	1	3	0.333333	C_bact
CC	Competition	Unexposed	4	0	2	3	0.666667	C_bact
CC	Competition	Unexposed	4	0	3	3	1	C_bact
CC	Competition	Unexposed	5	0	1	3	0.333333	A_beads
CC	Competition	Unexposed	7.66667	1	0	3	0	C_bact
CC	Competition	Unexposed	8	1	0	3	0	C_bact
CC	Competition	Unexposed	8	1	0	3	0	C_bact
CC	Competition	Unexposed	8	1	0	3	0	C_bact
CC	Competition	Unexposed	8	1	0	3	0	C_bact
CC	Competition	Unexposed	8	1	0	3	0	C_bact
CC	Competition	Unexposed	8	1	0	3	0	C_bact
CC	Competition	Unexposed	8	1	0	3	0	C_bact
CC	Competition	Unexposed	8	1	0	3	0	C_bact
CC	Competition	Unexposed	8	1	0	3	0	C_bact
CC	Competition	Unexposed	8	1	0	3	0	C_bact
CC	Competition	Unexposed	8	1	0	3	0	C_bact
CC	Competition	Unexposed	8	1	0	3	0	C_bact
CC	Competition	Unexposed	8	1	0	3	0	C_bact
CC	Competition	Unexposed	8	1	0	3	0	C_bact
CC	Competition	Unexposed	8	1	0	3	0	C_bact
CC	Competition	Unexposed	8	1	0	3	0	C_bact
CC	Competition	Unexposed	8	1	0	3	0	C_bact
CC	Competition	Unexposed	8	1	0	3	0	C_bact
CC	Competition	Unexposed	8	1	0	3	0	C_bact
CC	Competition	Unexposed	8	1	0	3	0	C_bact
CC	Competition	Unexposed	8	1	0	3	0	C_bact
CC	Competition	Unexposed	8	1	0	3	0	C_bact
CC	Competition	Unexposed	8.33333	1	0	3	0	B_beads
CC	Competition	Unexposed	8.33333	1	0	3	0	C_bact
CC	Competition	Unexposed	8.33333	1	0	3	0	C_bact
CC	Competition	Unexposed	8.33333	1	0	3	0	C_bact
CC	Competition	Unexposed	8.33333	1	0	3	0	C_bact
CC	Competition	Unexposed	8.33333	1	0	3	0	C_bact
CC	Competition	Unexposed	8.33333	1	0	3	0	C_bact
CC	Competition	Unexposed	8.33333	1	0	3	0	C_bact
CC	Competition	Unexposed	8.33333	1	0	3	0	C_bact
CC	Competition	Unexposed	8.33333	1	0	3	0	C_bact
CC	Competition	Unexposed	8.33333	1	0	3	0	C_bact
CC	Competition	Unexposed	8.33333	1	0	3	0	C_bact
CC	Competition	Unexposed	8.33333	1	0	3	0	C_bact
CC	Competition	Unexposed	8.33333	1	0	3	0	C_bact
CC	Competition	Unexposed	8.33333	1	0	3	0	C_bact
CC	Competition	Unexposed	8.33333	1	0	3	0	C_bact
CC	Competition	Unexposed	8.33333	1	0	3	0	C_bact
CC	Competition	Unexposed	8.33333	1	0	3	0	C_bact
CC	Competition	Unexposed	8.33333	1	0	3	0	C_bact
CC	Competition	Unexposed	8.33333	1	0	3	0	C_bact
CC	Competition	Unexposed	8.33333	1	0	3	0	C_bact
CC	Competition	Unexposed	8.33333	1	0	3	0	C_bact
CC	Competition	Unexposed	8.33333	1	0	3	0	C_bact
CC	Competition	Unexposed	8.33333	1	0	3	0	C_bact
CC	Competition	Unexposed	8.33333	1	0	3	0	C_bact
CC	Competition	Unexposed	8.33333	1	0	3	0	C_bact
CC	Competition	Unexposed	8.33333	1	0	3	0	C_bact
CC	Competition	Unexposed	8.33333	1	0	3	0	C_bact
CC	Competition	Unexposed	8.33333	1	0	3	0	C_bact
CC	Competition	Unexposed	8.33333	1	0	3	0	C_bact
CC	Competition	Unexposed	8.33333	1	0	3	0	C_bact
CC	Competition	Unexposed	8.33333	1	0	3	0	C_bact
CC	Competition	Unexposed	8.33333	1	0	3	0	C_bact
CC	Competition	Unexposed	8.33333	1	0	3	0	C_bact
CC	Competition	Unexposed	8.33333	1	0	3	0	C_bact
CC	Competition	Unexposed	8.33333	1	0	3	0	C_bact
CC	Competition	Unexposed	8.33333	1	0	3	0	C_bact
CC	Competition	Unexposed	8.33333	1	0	3	0	C_bact
CC	Competition	Unexposed	8.33333	1	0	3	0	C_bact
CC	Competition	Unexposed	8.33333	1	0	3	0	C_bact
CC	Competition	Unexposed	8.33333	1	0	3	0	C_bact
CC	Competition	Unexposed	8.33333	1	0	3	0	C_bact
CC	Competition	Unexposed	8.33333	1	0	3	0	C_bact
CC	Competition	Unexposed	8.33333	1	0	3	0	C_bact
CC	Competition	Unexposed	8.33333	1	0	3	0	C_bact
CC	Competition	Unexposed	8.33333	1	0	3	0	C_bact
CC	Competition	Unexposed	8.33333	1	0	3	0	C_bact
CC	Competition	Unexposed	8.33333	1	0	3	0	C_bact
CC	Competition	Unexposed	8.33333	1	0	3	0	C_bact
CC	Competition	Unexposed	8.33333	1	0	3	0	C_bact
CC	Competition	Unexposed	8.33333	1	0	3	0	C_bact
CC	Competition	Unexposed	8.33333	1	0	3	0	C_bact
CC	Competition	Unexposed	8.66667	1	0	3	0	B_beads
CC	Competition	Unexposed	8.66667	1	0	3	0	B_beads
CC	Competition	Unexposed	8.66667	1	0	3	0	B_beads
CC	Competition	Unexposed	8.66667	1	0	3	0	B_beads
CC	Competition	Unexposed	8.66667	1	0	3	0	B_beads
CC	Competition	Unexposed	8.66667	1	0	3	0	B_beads
CC	Competition	Unexposed	8.66667	1	0	3	0	B_beads
CC	Competition	Unexposed	8.66667	1	0	3	0	B_beads
CC	Competition	Unexposed	8.66667	1	0	3	0	B_beads
CC	Competition	Unexposed	8.66667	1	0	3	0	B_beads
CC	Competition	Unexposed	8.66667	1	0	3	0	B_beads
CC	Competition	Unexposed	8.66667	1	0	3	0	B_beads
CC	Competition	Unexposed	8.66667	1	0	3	0	B_beads
CC	Competition	Unexposed	8.66667	1	0	3	0	B_beads
CC	Competition	Unexposed	8.66667	1	0	3	0	B_beads
CC	Competition	Unexposed	8.66667	1	0	3	0	B_beads
CC	Competition	Unexposed	8.66667	1	0	3	0	B_beads
CC	Competition	Unexposed	8.66667	1	0	3	0	B_beads
CC	Competition	Unexposed	8.66667	1	0	3	0	C_bact
CC	Competition	Unexposed	8.66667	1	0	3	0	C_bact
CC	Competition	Unexposed	8.66667	1	0	3	0	C_bact
CC	Competition	Unexposed	8.66667	1	0	3	0	C_bact
CC	Competition	Unexposed	8.66667	1	0	3	0	C_bact
CC	Competition	Unexposed	8.66667	1	0	3	0	C_bact
CC	Competition	Unexposed	8.66667	1	0	3	0	C_bact
CC	Competition	Unexposed	8.66667	1	0	3	0	C_bact
CC	Competition	Unexposed	8.66667	1	0	3	0	C_bact
CC	Competition	Unexposed	8.66667	1	0	3	0	C_bact
CC	Competition	Unexposed	8.66667	1	0	3	0	C_bact
CC	Competition	Unexposed	8.66667	1	0	3	0	C_bact
CC	Competition	Unexposed	8.66667	1	0	3	0	C_bact
CC	Competition	Unexposed	8.66667	1	0	3	0	C_bact
CC	Competition	Unexposed	8.66667	1	0	3	0	C_bact
CC	Competition	Unexposed	8.66667	1	0	3	0	C_bact
CC	Competition	Unexposed	8.66667	1	0	3	0	C_bact
CC	Competition	Unexposed	8.66667	1	0	3	0	C_bact
CC	Competition	Unexposed	8.66667	1	0	3	0	C_bact
CC	Competition	Unexposed	8.66667	1	0	3	0	C_bact
CC	Competition	Unexposed	8.66667	1	0	3	0	C_bact
CC	Competition	Unexposed	8.66667	1	0	3	0	C_bact
CC	Competition	Unexposed	8.66667	1	0	3	0	C_bact
CC	Competition	Unexposed	8.66667	1	0	3	0	C_bact
CC	Competition	Unexposed	8.66667	1	0	3	0	C_bact
CC	Competition	Unexposed	8.66667	1	0	3	0	C_bact
CC	Competition	Unexposed	8.66667	1	0	3	0	C_bact
CC	Competition	Unexposed	8.66667	1	0	3	0	C_bact
CC	Competition	Unexposed	8.66667	1	0	3	0	C_bact
CC	Competition	Unexposed	8.66667	1	0	3	0	C_bact
CC	Competition	Unexposed	8.66667	1	0	3	0	C_bact
CC	Competition	Unexposed	8.66667	1	0	3	0	C_bact
CC	Competition	Unexposed	8.66667	1	0	3	0	C_bact
CC	Competition	Unexposed	8.66667	1	0	3	0	C_bact
CC	Competition	Unexposed	8.66667	1	0	3	0	C_bact
CC	Competition	Unexposed	8.66667	1	0	3	0	C_bact
CC	Competition	Unexposed	8.66667	1	0	3	0	C_bact
CC	Competition	Unexposed	8.66667	1	0	3	0	C_bact
CC	Competition	Unexposed	8.66667	1	0	3	0	C_bact
CC	Competition	Unexposed	8.66667	1	0	3	0	C_bact
CC	Competition	Unexposed	8.66667	1	0	3	0	C_bact
CC	Competition	Unexposed	8.66667	1	0	3	0	C_bact
CC	Competition	Unexposed	8.66667	1	0	3	0	C_bact
CC	Competition	Unexposed	8.66667	1	0	3	0	C_bact
CC	Competition	Unexposed	8.66667	1	0	3	0	C_bact
CC	Competition	Unexposed	8.66667	1	0	3	0	C_bact
CC	Competition	Unexposed	8.66667	1	0	3	0	C_bact
CC	Competition	Unexposed	8.66667	1	0	3	0	C_bact
CC	Competition	Unexposed	8.66667	1	0	3	0	C_bact
CC	Competition	Unexposed	8.66667	1	0	3	0	C_bact
CC	Competition	Unexposed	9	1	0	3	0	B_beads
CC	Competition	Unexposed	9	1	0	3	0	B_beads
CC	Competition	Unexposed	9	1	0	3	0	B_beads
CC	Competition	Unexposed	9	1	0	3	0	B_beads
CC	Competition	Unexposed	9	1	0	3	0	B_beads
CC	Competition	Unexposed	9	1	0	3	0	B_beads
CC	Competition	Unexposed	9	1	0	3	0	B_beads
CC	Competition	Unexposed	9	1	0	3	0	B_beads
CC	Competition	Unexposed	9	1	0	3	0	B_beads
CC	Competition	Unexposed	9	1	0	3	0	B_beads
CC	Competition	Unexposed	9	1	0	3	0	B_beads
CC	Competition	Unexposed	9	1	0	3	0	B_beads
CC	Competition	Unexposed	9	1	0	3	0	B_beads
CC	Competition	Unexposed	9	1	0	3	0	B_beads
CC	Competition	Unexposed	9	1	0	3	0	B_beads
CC	Competition	Unexposed	9	1	0	3	0	B_beads
CC	Competition	Unexposed	9	1	0	3	0	B_beads
CC	Competition	Unexposed	9	1	0	3	0	B_beads
CC	Competition	Unexposed	9	1	0	3	0	B_beads
CC	Competition	Unexposed	9	1	0	3	0	B_beads
CC	Competition	Unexposed	9	1	0	3	0	B_beads
CC	Competition	Unexposed	9	1	0	3	0	B_beads
CC	Competition	Unexposed	9	1	0	3	0	B_beads
CC	Competition	Unexposed	9	1	0	3	0	B_beads
CC	Competition	Unexposed	9	1	0	3	0	B_beads
CC	Competition	Unexposed	9	1	0	3	0	B_beads
CC	Competition	Unexposed	9	1	0	3	0	B_beads
CC	Competition	Unexposed	9	1	0	3	0	B_beads
CC	Competition	Unexposed	9	1	0	3	0	B_beads
CC	Competition	Unexposed	9	1	0	3	0	C_bact
CC	Competition	Unexposed	9	1	0	3	0	C_bact
CC	Competition	Unexposed	9	1	0	3	0	C_bact
CC	Competition	Unexposed	9	1	0	3	0	C_bact
CC	Competition	Unexposed	9	1	0	3	0	C_bact
CC	Competition	Unexposed	9	1	0	3	0	C_bact
CC	Competition	Unexposed	9	1	0	3	0	C_bact
CC	Competition	Unexposed	9	1	0	3	0	C_bact
CC	Competition	Unexposed	9	1	0	3	0	C_bact
CC	Competition	Unexposed	9	1	0	3	0	C_bact
CC	Competition	Unexposed	9	1	0	3	0	C_bact
CC	Competition	Unexposed	9	1	0	3	0	C_bact
CC	Competition	Unexposed	9	1	0	3	0	C_bact
CC	Competition	Unexposed	9	1	0	3	0	C_bact
CC	Competition	Unexposed	9	1	0	3	0	C_bact
CC	Competition	Unexposed	9	1	0	3	0	C_bact
CC	Competition	Unexposed	9	1	0	3	0	C_bact
CC	Competition	Unexposed	9	1	0	3	0	C_bact
CC	Competition	Unexposed	9	1	0	3	0	C_bact
CC	Competition	Unexposed	9	1	0	3	0	C_bact
CC	Competition	Unexposed	9	1	0	3	0	C_bact
CC	Competition	Unexposed	9	1	0	3	0	C_bact
CC	Competition	Unexposed	9	1	0	3	0	C_bact
CC	Competition	Unexposed	9	1	0	3	0	C_bact
CC	Competition	Unexposed	9	1	0	3	0	C_bact
CC	Competition	Unexposed	9	1	0	3	0	C_bact
CC	Competition	Unexposed	9	1	0	3	0	C_bact
CC	Competition	Unexposed	9	1	0	3	0	C_bact
CC	Competition	Unexposed	9	1	0	3	0	C_bact
CC	Competition	Unexposed	9	1	0	3	0	C_bact
CC	Competition	Unexposed	9	1	0	3	0	C_bact
CC	Competition	Unexposed	9	1	0	3	0	C_bact
CC	Competition	Unexposed	9	1	0	3	0	C_bact
CC	Competition	Unexposed	9	1	0	3	0	C_bact
CC	Competition	Unexposed	9	1	0	3	0	C_bact
CC	Competition	Unexposed	9	1	0	3	0	C_bact
CC	Competition	Unexposed	9	1	0	3	0	C_bact
CC	Competition	Unexposed	9	1	0	3	0	C_bact
CC	Competition	Unexposed	9	1	0	3	0	C_bact
CC	Competition	Unexposed	9	1	0	3	0	C_bact
CC	Competition	Unexposed	9.33333	1	0	3	0	B_beads
CC	Competition	Unexposed	9.33333	1	0	3	0	B_beads
CC	Competition	Unexposed	9.33333	1	0	3	0	B_beads
CC	Competition	Unexposed	9.33333	1	0	3	0	B_beads
CC	Competition	Unexposed	9.33333	1	0	3	0	B_beads
CC	Competition	Unexposed	9.33333	1	0	3	0	B_beads
CC	Competition	Unexposed	9.33333	1	0	3	0	B_beads
CC	Competition	Unexposed	9.33333	1	0	3	0	B_beads
CC	Competition	Unexposed	9.33333	1	0	3	0	B_beads
CC	Competition	Unexposed	9.33333	1	0	3	0	B_beads
CC	Competition	Unexposed	9.33333	1	0	3	0	B_beads
CC	Competition	Unexposed	9.33333	1	0	3	0	B_beads
CC	Competition	Unexposed	9.33333	1	0	3	0	B_beads
CC	Competition	Unexposed	9.33333	1	0	3	0	B_beads
CC	Competition	Unexposed	9.33333	1	0	3	0	B_beads
CC	Competition	Unexposed	9.33333	1	0	3	0	B_beads
CC	Competition	Unexposed	9.33333	1	0	3	0	B_beads
CC	Competition	Unexposed	9.33333	1	0	3	0	B_beads
CC	Competition	Unexposed	9.33333	1	0	3	0	B_beads
CC	Competition	Unexposed	9.33333	1	0	3	0	B_beads
CC	Competition	Unexposed	9.33333	1	0	3	0	B_beads
CC	Competition	Unexposed	9.33333	1	0	3	0	B_beads
CC	Competition	Unexposed	9.33333	1	0	3	0	B_beads
CC	Competition	Unexposed	9.33333	1	0	3	0	B_beads
CC	Competition	Unexposed	9.33333	1	0	3	0	B_beads
CC	Competition	Unexposed	9.33333	1	0	3	0	B_beads
CC	Competition	Unexposed	9.33333	1	0	3	0	B_beads
CC	Competition	Unexposed	9.33333	1	0	3	0	B_beads
CC	Competition	Unexposed	9.33333	1	0	3	0	B_beads
CC	Competition	Unexposed	9.33333	1	0	3	0	B_beads
CC	Competition	Unexposed	9.33333	1	0	3	0	B_beads
CC	Competition	Unexposed	9.33333	1	0	3	0	C_bact
CC	Competition	Unexposed	9.33333	1	0	3	0	C_bact
CC	Competition	Unexposed	9.33333	1	0	3	0	C_bact
CC	Competition	Unexposed	9.33333	1	0	3	0	C_bact
CC	Competition	Unexposed	9.33333	1	0	3	0	C_bact
CC	Competition	Unexposed	9.33333	1	0	3	0	C_bact
CC	Competition	Unexposed	9.33333	1	0	3	0	C_bact
CC	Competition	Unexposed	9.33333	1	0	3	0	C_bact
CC	Competition	Unexposed	9.33333	1	0	3	0	C_bact
CC	Competition	Unexposed	9.33333	1	0	3	0	C_bact
CC	Competition	Unexposed	9.33333	1	0	3	0	C_bact
CC	Competition	Unexposed	9.33333	1	0	3	0	C_bact
CC	Competition	Unexposed	9.33333	1	0	3	0	C_bact
CC	Competition	Unexposed	9.33333	1	0	3	0	C_bact
CC	Competition	Unexposed	9.33333	1	0	3	0	C_bact
CC	Competition	Unexposed	9.33333	1	0	3	0	C_bact
CC	Competition	Unexposed	9.33333	1	0	3	0	C_bact
CC	Competition	Unexposed	9.33333	1	0	3	0	C_bact
CC	Competition	Unexposed	9.33333	1	0	3	0	C_bact
CC	Competition	Unexposed	9.33333	1	0	3	0	C_bact
CC	Competition	Unexposed	9.33333	1	0	3	0	C_bact
CC	Competition	Unexposed	9.33333	1	0	3	0	C_bact
CC	Competition	Unexposed	9.33333	1	0	3	0	C_bact
CC	Competition	Unexposed	9.33333	1	0	3	0	C_bact
CC	Competition	Unexposed	9.66667	1	0	3	0	A_beads
CC	Competition	Unexposed	9.66667	1	0	3	0	A_beads
CC	Competition	Unexposed	9.66667	1	0	3	0	A_beads
CC	Competition	Unexposed	9.66667	1	0	3	0	B_beads
CC	Competition	Unexposed	9.66667	1	0	3	0	B_beads
CC	Competition	Unexposed	9.66667	1	0	3	0	B_beads
CC	Competition	Unexposed	9.66667	1	0	3	0	B_beads
CC	Competition	Unexposed	9.66667	1	0	3	0	B_beads
CC	Competition	Unexposed	9.66667	1	0	3	0	B_beads
CC	Competition	Unexposed	9.66667	1	0	3	0	B_beads
CC	Competition	Unexposed	9.66667	1	0	3	0	B_beads
CC	Competition	Unexposed	9.66667	1	0	3	0	B_beads
CC	Competition	Unexposed	9.66667	1	0	3	0	B_beads
CC	Competition	Unexposed	9.66667	1	0	3	0	B_beads
CC	Competition	Unexposed	9.66667	1	0	3	0	B_beads
CC	Competition	Unexposed	9.66667	1	0	3	0	B_beads
CC	Competition	Unexposed	9.66667	1	0	3	0	B_beads
CC	Competition	Unexposed	9.66667	1	0	3	0	B_beads
CC	Competition	Unexposed	9.66667	1	0	3	0	C_bact
CC	Competition	Unexposed	9.66667	1	0	3	0	C_bact
CC	Competition	Unexposed	9.66667	1	0	3	0	C_bact
CC	Competition	Unexposed	9.66667	1	0	3	0	C_bact
CC	Competition	Unexposed	9.66667	1	0	3	0	C_bact
CC	Competition	Unexposed	9.66667	1	0	3	0	C_bact
CC	Competition	Unexposed	9.66667	1	0	3	0	C_bact
CC	Competition	Unexposed	10	1	0	3	0	A_beads
CC	Competition	Unexposed	10	1	0	3	0	A_beads
CC	Competition	Unexposed	10	1	0	3	0	A_beads
CC	Competition	Unexposed	10	1	0	3	0	A_beads
CC	Competition	Unexposed	10	1	0	3	0	A_beads
CC	Competition	Unexposed	10	1	0	3	0	A_beads
CC	Competition	Unexposed	10	1	0	3	0	A_beads
CC	Competition	Unexposed	10	1	0	3	0	A_beads
CC	Competition	Unexposed	10	1	0	3	0	A_beads
CC	Competition	Unexposed	10	1	0	3	0	A_beads
CC	Competition	Unexposed	10	1	0	3	0	A_beads
CC	Competition	Unexposed	10	1	0	3	0	A_beads
CC	Competition	Unexposed	10	1	0	3	0	B_beads
CC	Competition	Unexposed	10	1	0	3	0	B_beads
CC	Competition	Unexposed	10	1	0	3	0	B_beads
CC	Competition	Unexposed	10	1	0	3	0	B_beads
CC	Competition	Unexposed	10.3333	1	0	3	0	A_beads
CC	Competition	Unexposed	10.3333	1	0	3	0	A_beads
CC	Competition	Unexposed	10.3333	1	0	3	0	A_beads
CC	Competition	Unexposed	10.3333	1	0	3	0	A_beads
CC	Competition	Unexposed	10.3333	1	0	3	0	A_beads
CC	Competition	Unexposed	10.3333	1	0	3	0	A_beads
CC	Competition	Unexposed	10.3333	1	0	3	0	A_beads
CC	Competition	Unexposed	10.3333	1	0	3	0	A_beads
CC	Competition	Unexposed	10.3333	1	0	3	0	A_beads
CC	Competition	Unexposed	10.3333	1	0	3	0	A_beads
CC	Competition	Unexposed	10.3333	1	0	3	0	A_beads
CC	Competition	Unexposed	10.3333	1	0	3	0	A_beads
CC	Competition	Unexposed	10.3333	1	0	3	0	A_beads
CC	Competition	Unexposed	10.3333	1	0	3	0	A_beads
CC	Competition	Unexposed	10.3333	1	0	3	0	A_beads
CC	Competition	Unexposed	10.3333	1	0	3	0	A_beads
CC	Competition	Unexposed	10.3333	1	0	3	0	A_beads
CC	Competition	Unexposed	10.3333	1	0	3	0	A_beads
CC	Competition	Unexposed	10.3333	1	0	3	0	A_beads
CC	Competition	Unexposed	10.3333	1	0	3	0	A_beads
CC	Competition	Unexposed	10.3333	1	0	3	0	A_beads
CC	Competition	Unexposed	10.3333	1	0	3	0	A_beads
CC	Competition	Unexposed	10.3333	1	0	3	0	A_beads
CC	Competition	Unexposed	10.3333	1	0	3	0	A_beads
CC	Competition	Unexposed	10.3333	1	0	3	0	A_beads
CC	Competition	Unexposed	10.3333	1	0	3	0	A_beads
CC	Competition	Unexposed	10.3333	1	0	3	0	A_beads
CC	Competition	Unexposed	10.3333	1	0	3	0	A_beads
CC	Competition	Unexposed	10.3333	1	0	3	0	A_beads
CC	Competition	Unexposed	10.3333	1	0	3	0	B_beads
CC	Competition	Unexposed	10.3333	1	0	3	0	B_beads
CC	Competition	Unexposed	10.6667	1	0	3	0	A_beads
CC	Competition	Unexposed	10.6667	1	0	3	0	A_beads
CC	Competition	Unexposed	10.6667	1	0	3	0	A_beads
CC	Competition	Unexposed	10.6667	1	0	3	0	A_beads
CC	Competition	Unexposed	10.6667	1	0	3	0	A_beads
CC	Competition	Unexposed	10.6667	1	0	3	0	A_beads
CC	Competition	Unexposed	10.6667	1	0	3	0	A_beads
CC	Competition	Unexposed	10.6667	1	0	3	0	A_beads
CC	Competition	Unexposed	10.6667	1	0	3	0	A_beads
CC	Competition	Unexposed	10.6667	1	0	3	0	A_beads
CC	Competition	Unexposed	10.6667	1	0	3	0	A_beads
CC	Competition	Unexposed	10.6667	1	0	3	0	A_beads
CC	Competition	Unexposed	10.6667	1	0	3	0	A_beads
CC	Competition	Unexposed	10.6667	1	0	3	0	B_beads
CC	Competition	Unexposed	11	1	0	3	0	A_beads
CC	Competition	Unexposed	11	1	0	3	0	A_beads
CC	Competition	Unexposed	11	1	0	3	0	A_beads
CC	Competition	Unexposed	11	1	0	3	0	A_beads
CC	Competition	Unexposed	11	1	0	3	0	A_beads
CC	Competition	Unexposed	11	1	0	3	0	A_beads
CC	Competition	Unexposed	11.3333	1	0	3	0	A_beads
CC	Competition	Unexposed	11.3333	1	0	3	0	A_beads
CC	Competition	Unexposed	11.3333	1	0	3	0	A_beads
CI	Individual	Unexposed	3	0	0	1	0	B_beads
CI	Individual	Unexposed	3	0	1	1	1	B_beads
CI	Individual	Unexposed	3	0	1	1	1	B_beads
CI	Individual	Unexposed	3	0	1	1	1	B_beads
CI	Individual	Unexposed	3	0	1	1	1	C_bact
CI	Individual	Unexposed	3	0	1	1	1	C_bact
CI	Individual	Unexposed	3	0	1	1	1	C_bact
CI	Individual	Unexposed	3	0	1	1	1	C_bact
CI	Individual	Unexposed	3	0	1	1	1	C_bact
CI	Individual	Unexposed	4	0	1	1	1	A_beads
CI	Individual	Unexposed	4	0	1	1	1	A_beads
CI	Individual	Unexposed	4	0	1	1	1	A_beads
CI	Individual	Unexposed	4	0	1	1	1	A_beads
CI	Individual	Unexposed	4	0	0	1	0	B_beads
CI	Individual	Unexposed	4	0	1	1	1	B_beads
CI	Individual	Unexposed	4	0	1	1	1	B_beads
CI	Individual	Unexposed	4	0	1	1	1	C_bact
CI	Individual	Unexposed	4	0	1	1	1	C_bact
CI	Individual	Unexposed	4	0	1	1	1	C_bact
CI	Individual	Unexposed	4	0	1	1	1	C_bact
CI	Individual	Unexposed	4	0	1	1	1	C_bact
CI	Individual	Unexposed	7	1	0	1	0	A_beads
CI	Individual	Unexposed	7	1	0	1	0	A_beads
CI	Individual	Unexposed	7	1	0	1	0	A_beads
CI	Individual	Unexposed	7	1	0	1	0	A_beads
CI	Individual	Unexposed	7	1	0	1	0	A_beads
CI	Individual	Unexposed	7	1	0	1	0	A_beads
CI	Individual	Unexposed	7	1	0	1	0	A_beads
CI	Individual	Unexposed	7	1	0	1	0	A_beads
CI	Individual	Unexposed	7	1	0	1	0	A_beads
CI	Individual	Unexposed	7	1	0	1	0	A_beads
CI	Individual	Unexposed	7	1	0	1	0	A_beads
CI	Individual	Unexposed	7	1	0	1	0	A_beads
CI	Individual	Unexposed	7	1	0	1	0	A_beads
CI	Individual	Unexposed	7	1	0	1	0	A_beads
CI	Individual	Unexposed	7	1	0	1	0	A_beads
CI	Individual	Unexposed	7	1	0	1	0	A_beads
CI	Individual	Unexposed	7	1	0	1	0	A_beads
CI	Individual	Unexposed	7	1	0	1	0	A_beads
CI	Individual	Unexposed	7	1	0	1	0	A_beads
CI	Individual	Unexposed	7	1	0	1	0	B_beads
CI	Individual	Unexposed	7	1	0	1	0	B_beads
CI	Individual	Unexposed	7	1	0	1	0	B_beads
CI	Individual	Unexposed	7	1	0	1	0	B_beads
CI	Individual	Unexposed	7	1	0	1	0	B_beads
CI	Individual	Unexposed	7	1	0	1	0	B_beads
CI	Individual	Unexposed	7	1	0	1	0	B_beads
CI	Individual	Unexposed	7	1	0	1	0	B_beads
CI	Individual	Unexposed	7	1	0	1	0	B_beads
CI	Individual	Unexposed	7	1	0	1	0	B_beads
CI	Individual	Unexposed	7	1	0	1	0	B_beads
CI	Individual	Unexposed	7	1	0	1	0	B_beads
CI	Individual	Unexposed	7	1	0	1	0	B_beads
CI	Individual	Unexposed	7	1	0	1	0	B_beads
CI	Individual	Unexposed	7	1	0	1	0	B_beads
CI	Individual	Unexposed	7	1	0	1	0	B_beads
CI	Individual	Unexposed	7	1	0	1	0	B_beads
CI	Individual	Unexposed	7	1	0	1	0	B_beads
CI	Individual	Unexposed	7	1	0	1	0	B_beads
CI	Individual	Unexposed	7	1	0	1	0	B_beads
CI	Individual	Unexposed	7	1	0	1	0	B_beads
CI	Individual	Unexposed	7	1	0	1	0	B_beads
CI	Individual	Unexposed	7	1	0	1	0	B_beads
CI	Individual	Unexposed	7	1	0	1	0	B_beads
CI	Individual	Unexposed	7	1	0	1	0	B_beads
CI	Individual	Unexposed	7	1	0	1	0	B_beads
CI	Individual	Unexposed	7	1	0	1	0	B_beads
CI	Individual	Unexposed	7	1	0	1	0	B_beads
CI	Individual	Unexposed	7	1	0	1	0	B_beads
CI	Individual	Unexposed	7	1	0	1	0	B_beads
CI	Individual	Unexposed	7	1	0	1	0	B_beads
CI	Individual	Unexposed	7	1	0	1	0	B_beads
CI	Individual	Unexposed	7	1	0	1	0	B_beads
CI	Individual	Unexposed	7	1	0	1	0	B_beads
CI	Individual	Unexposed	7	1	0	1	0	B_beads
CI	Individual	Unexposed	7	1	0	1	0	B_beads
CI	Individual	Unexposed	7	1	0	1	0	B_beads
CI	Individual	Unexposed	7	1	0	1	0	B_beads
CI	Individual	Unexposed	7	1	0	1	0	B_beads
CI	Individual	Unexposed	7	1	0	1	0	B_beads
CI	Individual	Unexposed	7	1	0	1	0	B_beads
CI	Individual	Unexposed	7	1	0	1	0	B_beads
CI	Individual	Unexposed	7	1	0	1	0	B_beads
CI	Individual	Unexposed	7	1	0	1	0	B_beads
CI	Individual	Unexposed	7	1	0	1	0	B_beads
CI	Individual	Unexposed	7	1	0	1	0	B_beads
CI	Individual	Unexposed	7	1	0	1	0	B_beads
CI	Individual	Unexposed	7	1	0	1	0	B_beads
CI	Individual	Unexposed	7	1	0	1	0	B_beads
CI	Individual	Unexposed	7	1	0	1	0	B_beads
CI	Individual	Unexposed	7	1	0	1	0	B_beads
CI	Individual	Unexposed	7	1	0	1	0	B_beads
CI	Individual	Unexposed	7	1	0	1	0	B_beads
CI	Individual	Unexposed	7	1	0	1	0	B_beads
CI	Individual	Unexposed	7	1	0	1	0	B_beads
CI	Individual	Unexposed	7	1	0	1	0	B_beads
CI	Individual	Unexposed	7	1	0	1	0	B_beads
CI	Individual	Unexposed	7	1	0	1	0	B_beads
CI	Individual	Unexposed	7	1	0	1	0	B_beads
CI	Individual	Unexposed	7	1	0	1	0	B_beads
CI	Individual	Unexposed	7	1	0	1	0	B_beads
CI	Individual	Unexposed	7	1	0	1	0	B_beads
CI	Individual	Unexposed	7	1	0	1	0	B_beads
CI	Individual	Unexposed	7	1	0	1	0	B_beads
CI	Individual	Unexposed	7	1	0	1	0	B_beads
CI	Individual	Unexposed	7	1	0	1	0	B_beads
CI	Individual	Unexposed	7	1	0	1	0	B_beads
CI	Individual	Unexposed	7	1	0	1	0	B_beads
CI	Individual	Unexposed	7	1	0	1	0	B_beads
CI	Individual	Unexposed	7	1	0	1	0	C_bact
CI	Individual	Unexposed	7	1	0	1	0	C_bact
CI	Individual	Unexposed	7	1	0	1	0	C_bact
CI	Individual	Unexposed	7	1	0	1	0	C_bact
CI	Individual	Unexposed	7	1	0	1	0	C_bact
CI	Individual	Unexposed	7	1	0	1	0	C_bact
CI	Individual	Unexposed	7	1	0	1	0	C_bact
CI	Individual	Unexposed	7	1	0	1	0	C_bact
CI	Individual	Unexposed	7	1	0	1	0	C_bact
CI	Individual	Unexposed	7	1	0	1	0	C_bact
CI	Individual	Unexposed	7	1	0	1	0	C_bact
CI	Individual	Unexposed	7	1	0	1	0	C_bact
CI	Individual	Unexposed	7	1	0	1	0	C_bact
CI	Individual	Unexposed	7	1	0	1	0	C_bact
CI	Individual	Unexposed	7	1	0	1	0	C_bact
CI	Individual	Unexposed	7	1	0	1	0	C_bact
CI	Individual	Unexposed	7	1	0	1	0	C_bact
CI	Individual	Unexposed	7	1	0	1	0	C_bact
CI	Individual	Unexposed	7	1	0	1	0	C_bact
CI	Individual	Unexposed	7	1	0	1	0	C_bact
CI	Individual	Unexposed	7	1	0	1	0	C_bact
CI	Individual	Unexposed	7	1	0	1	0	C_bact
CI	Individual	Unexposed	7	1	0	1	0	C_bact
CI	Individual	Unexposed	7	1	0	1	0	C_bact
CI	Individual	Unexposed	7	1	0	1	0	C_bact
CI	Individual	Unexposed	7	1	0	1	0	C_bact
CI	Individual	Unexposed	7	1	0	1	0	C_bact
CI	Individual	Unexposed	7	1	0	1	0	C_bact
CI	Individual	Unexposed	7	1	0	1	0	C_bact
CI	Individual	Unexposed	7	1	0	1	0	C_bact
CI	Individual	Unexposed	7	1	0	1	0	C_bact
CI	Individual	Unexposed	7	1	0	1	0	C_bact
CI	Individual	Unexposed	7	1	0	1	0	C_bact
CI	Individual	Unexposed	7	1	0	1	0	C_bact
CI	Individual	Unexposed	7	1	0	1	0	C_bact
CI	Individual	Unexposed	7	1	0	1	0	C_bact
CI	Individual	Unexposed	7	1	0	1	0	C_bact
CI	Individual	Unexposed	7	1	0	1	0	C_bact
CI	Individual	Unexposed	7	1	0	1	0	C_bact
CI	Individual	Unexposed	7	1	0	1	0	C_bact
CI	Individual	Unexposed	7	1	0	1	0	C_bact
CI	Individual	Unexposed	7	1	0	1	0	C_bact
CI	Individual	Unexposed	7	1	0	1	0	C_bact
CI	Individual	Unexposed	7	1	0	1	0	C_bact
CI	Individual	Unexposed	7	1	0	1	0	C_bact
CI	Individual	Unexposed	7	1	0	1	0	C_bact
CI	Individual	Unexposed	7	1	0	1	0	C_bact
CI	Individual	Unexposed	7	1	0	1	0	C_bact
CI	Individual	Unexposed	7	1	0	1	0	C_bact
CI	Individual	Unexposed	7	1	0	1	0	C_bact
CI	Individual	Unexposed	7	1	0	1	0	C_bact
CI	Individual	Unexposed	7	1	0	1	0	C_bact
CI	Individual	Unexposed	7	1	0	1	0	C_bact
CI	Individual	Unexposed	7	1	0	1	0	C_bact
CI	Individual	Unexposed	7	1	0	1	0	C_bact
CI	Individual	Unexposed	7	1	0	1	0	C_bact
CI	Individual	Unexposed	7	1	0	1	0	C_bact
CI	Individual	Unexposed	7	1	0	1	0	C_bact
CI	Individual	Unexposed	7	1	0	1	0	C_bact
CI	Individual	Unexposed	7	1	0	1	0	C_bact
CI	Individual	Unexposed	7	1	0	1	0	C_bact
CI	Individual	Unexposed	7	1	0	1	0	C_bact
CI	Individual	Unexposed	7	1	0	1	0	C_bact
CI	Individual	Unexposed	7	1	0	1	0	C_bact
CI	Individual	Unexposed	7	1	0	1	0	C_bact
CI	Individual	Unexposed	7	1	0	1	0	C_bact
CI	Individual	Unexposed	7	1	0	1	0	C_bact
CI	Individual	Unexposed	7	1	0	1	0	C_bact
CI	Individual	Unexposed	7	1	0	1	0	C_bact
CI	Individual	Unexposed	7	1	0	1	0	C_bact
CI	Individual	Unexposed	7	1	0	1	0	C_bact
CI	Individual	Unexposed	7	1	0	1	0	C_bact
CI	Individual	Unexposed	7	1	0	1	0	C_bact
CI	Individual	Unexposed	7	1	0	1	0	C_bact
CI	Individual	Unexposed	7	1	0	1	0	C_bact
CI	Individual	Unexposed	7	1	0	1	0	C_bact
CI	Individual	Unexposed	7	1	0	1	0	C_bact
CI	Individual	Unexposed	7	1	0	1	0	C_bact
CI	Individual	Unexposed	7	1	0	1	0	C_bact
CI	Individual	Unexposed	7	1	0	1	0	C_bact
CI	Individual	Unexposed	7	1	0	1	0	C_bact
CI	Individual	Unexposed	7	1	0	1	0	C_bact
CI	Individual	Unexposed	7	1	0	1	0	C_bact
CI	Individual	Unexposed	7	1	0	1	0	C_bact
CI	Individual	Unexposed	7	1	0	1	0	C_bact
CI	Individual	Unexposed	7	1	0	1	0	C_bact
CI	Individual	Unexposed	7	1	0	1	0	C_bact
CI	Individual	Unexposed	7	1	0	1	0	C_bact
CI	Individual	Unexposed	7	1	0	1	0	C_bact
CI	Individual	Unexposed	7	1	0	1	0	C_bact
CI	Individual	Unexposed	7	1	0	1	0	C_bact
CI	Individual	Unexposed	7	1	0	1	0	C_bact
CI	Individual	Unexposed	8	1	0	1	0	A_beads
CI	Individual	Unexposed	8	1	0	1	0	A_beads
CI	Individual	Unexposed	8	1	0	1	0	A_beads
CI	Individual	Unexposed	8	1	0	1	0	A_beads
CI	Individual	Unexposed	8	1	0	1	0	A_beads
CI	Individual	Unexposed	8	1	0	1	0	A_beads
CI	Individual	Unexposed	8	1	0	1	0	A_beads
CI	Individual	Unexposed	8	1	0	1	0	A_beads
CI	Individual	Unexposed	8	1	0	1	0	A_beads
CI	Individual	Unexposed	8	1	0	1	0	A_beads
CI	Individual	Unexposed	8	1	0	1	0	A_beads
CI	Individual	Unexposed	8	1	0	1	0	A_beads
CI	Individual	Unexposed	8	1	0	1	0	A_beads
CI	Individual	Unexposed	8	1	0	1	0	A_beads
CI	Individual	Unexposed	8	1	0	1	0	A_beads
CI	Individual	Unexposed	8	1	0	1	0	A_beads
CI	Individual	Unexposed	8	1	0	1	0	A_beads
CI	Individual	Unexposed	8	1	0	1	0	A_beads
CI	Individual	Unexposed	8	1	0	1	0	A_beads
CI	Individual	Unexposed	8	1	0	1	0	A_beads
CI	Individual	Unexposed	8	1	0	1	0	A_beads
CI	Individual	Unexposed	8	1	0	1	0	A_beads
CI	Individual	Unexposed	8	1	0	1	0	A_beads
CI	Individual	Unexposed	8	1	0	1	0	A_beads
CI	Individual	Unexposed	8	1	0	1	0	A_beads
CI	Individual	Unexposed	8	1	0	1	0	A_beads
CI	Individual	Unexposed	8	1	0	1	0	A_beads
CI	Individual	Unexposed	8	1	0	1	0	A_beads
CI	Individual	Unexposed	8	1	0	1	0	A_beads
CI	Individual	Unexposed	8	1	0	1	0	A_beads
CI	Individual	Unexposed	8	1	0	1	0	A_beads
CI	Individual	Unexposed	8	1	0	1	0	A_beads
CI	Individual	Unexposed	8	1	0	1	0	A_beads
CI	Individual	Unexposed	8	1	0	1	0	A_beads
CI	Individual	Unexposed	8	1	0	1	0	A_beads
CI	Individual	Unexposed	8	1	0	1	0	A_beads
CI	Individual	Unexposed	8	1	0	1	0	A_beads
CI	Individual	Unexposed	8	1	0	1	0	A_beads
CI	Individual	Unexposed	8	1	0	1	0	A_beads
CI	Individual	Unexposed	8	1	0	1	0	A_beads
CI	Individual	Unexposed	8	1	0	1	0	A_beads
CI	Individual	Unexposed	8	1	0	1	0	A_beads
CI	Individual	Unexposed	8	1	0	1	0	A_beads
CI	Individual	Unexposed	8	1	0	1	0	A_beads
CI	Individual	Unexposed	8	1	0	1	0	A_beads
CI	Individual	Unexposed	8	1	0	1	0	A_beads
CI	Individual	Unexposed	8	1	0	1	0	A_beads
CI	Individual	Unexposed	8	1	0	1	0	A_beads
CI	Individual	Unexposed	8	1	0	1	0	A_beads
CI	Individual	Unexposed	8	1	0	1	0	A_beads
CI	Individual	Unexposed	8	1	0	1	0	A_beads
CI	Individual	Unexposed	8	1	0	1	0	A_beads
CI	Individual	Unexposed	8	1	0	1	0	A_beads
CI	Individual	Unexposed	8	1	0	1	0	A_beads
CI	Individual	Unexposed	8	1	0	1	0	A_beads
CI	Individual	Unexposed	8	1	0	1	0	A_beads
CI	Individual	Unexposed	8	1	0	1	0	A_beads
CI	Individual	Unexposed	8	1	0	1	0	A_beads
CI	Individual	Unexposed	8	1	0	1	0	A_beads
CI	Individual	Unexposed	8	1	0	1	0	A_beads
CI	Individual	Unexposed	8	1	0	1	0	A_beads
CI	Individual	Unexposed	8	1	0	1	0	A_beads
CI	Individual	Unexposed	8	1	0	1	0	A_beads
CI	Individual	Unexposed	8	1	0	1	0	A_beads
CI	Individual	Unexposed	8	1	0	1	0	A_beads
CI	Individual	Unexposed	8	1	0	1	0	A_beads
CI	Individual	Unexposed	8	1	0	1	0	A_beads
CI	Individual	Unexposed	8	1	0	1	0	A_beads
CI	Individual	Unexposed	8	1	0	1	0	A_beads
CI	Individual	Unexposed	8	1	0	1	0	A_beads
CI	Individual	Unexposed	8	1	0	1	0	A_beads
CI	Individual	Unexposed	8	1	0	1	0	A_beads
CI	Individual	Unexposed	8	1	0	1	0	A_beads
CI	Individual	Unexposed	8	1	0	1	0	A_beads
CI	Individual	Unexposed	8	1	0	1	0	A_beads
CI	Individual	Unexposed	8	1	0	1	0	B_beads
CI	Individual	Unexposed	8	1	0	1	0	B_beads
CI	Individual	Unexposed	8	1	0	1	0	B_beads
CI	Individual	Unexposed	8	1	0	1	0	B_beads
CI	Individual	Unexposed	8	1	0	1	0	B_beads
CI	Individual	Unexposed	8	1	0	1	0	B_beads
CI	Individual	Unexposed	8	1	0	1	0	B_beads
CI	Individual	Unexposed	8	1	0	1	0	B_beads
CI	Individual	Unexposed	8	1	0	1	0	B_beads
CI	Individual	Unexposed	8	1	0	1	0	B_beads
CI	Individual	Unexposed	8	1	0	1	0	B_beads
CI	Individual	Unexposed	8	1	0	1	0	B_beads
CI	Individual	Unexposed	8	1	0	1	0	B_beads
CI	Individual	Unexposed	8	1	0	1	0	B_beads
CI	Individual	Unexposed	8	1	0	1	0	B_beads
CI	Individual	Unexposed	8	1	0	1	0	B_beads
CI	Individual	Unexposed	8	1	0	1	0	B_beads
CI	Individual	Unexposed	8	1	0	1	0	B_beads
CI	Individual	Unexposed	8	1	0	1	0	B_beads
CI	Individual	Unexposed	8	1	0	1	0	B_beads
CI	Individual	Unexposed	8	1	0	1	0	B_beads
CI	Individual	Unexposed	8	1	0	1	0	B_beads
CI	Individual	Unexposed	8	1	0	1	0	B_beads
CI	Individual	Unexposed	8	1	0	1	0	B_beads
CI	Individual	Unexposed	8	1	0	1	0	B_beads
CI	Individual	Unexposed	8	1	0	1	0	B_beads
CI	Individual	Unexposed	8	1	0	1	0	B_beads
CI	Individual	Unexposed	8	1	0	1	0	B_beads
CI	Individual	Unexposed	8	1	0	1	0	B_beads
CI	Individual	Unexposed	8	1	0	1	0	B_beads
CI	Individual	Unexposed	8	1	0	1	0	B_beads
CI	Individual	Unexposed	8	1	0	1	0	B_beads
CI	Individual	Unexposed	8	1	0	1	0	B_beads
CI	Individual	Unexposed	8	1	0	1	0	B_beads
CI	Individual	Unexposed	8	1	0	1	0	B_beads
CI	Individual	Unexposed	8	1	0	1	0	B_beads
CI	Individual	Unexposed	8	1	0	1	0	B_beads
CI	Individual	Unexposed	8	1	0	1	0	B_beads
CI	Individual	Unexposed	8	1	0	1	0	B_beads
CI	Individual	Unexposed	8	1	0	1	0	B_beads
CI	Individual	Unexposed	8	1	0	1	0	B_beads
CI	Individual	Unexposed	8	1	0	1	0	B_beads
CI	Individual	Unexposed	8	1	0	1	0	B_beads
CI	Individual	Unexposed	8	1	0	1	0	B_beads
CI	Individual	Unexposed	8	1	0	1	0	B_beads
CI	Individual	Unexposed	8	1	0	1	0	B_beads
CI	Individual	Unexposed	8	1	0	1	0	B_beads
CI	Individual	Unexposed	8	1	0	1	0	B_beads
CI	Individual	Unexposed	8	1	0	1	0	B_beads
CI	Individual	Unexposed	8	1	0	1	0	B_beads
CI	Individual	Unexposed	8	1	0	1	0	B_beads
CI	Individual	Unexposed	8	1	0	1	0	B_beads
CI	Individual	Unexposed	8	1	0	1	0	B_beads
CI	Individual	Unexposed	8	1	0	1	0	B_beads
CI	Individual	Unexposed	8	1	0	1	0	B_beads
CI	Individual	Unexposed	8	1	0	1	0	B_beads
CI	Individual	Unexposed	8	1	0	1	0	B_beads
CI	Individual	Unexposed	8	1	0	1	0	B_beads
CI	Individual	Unexposed	8	1	0	1	0	B_beads
CI	Individual	Unexposed	8	1	0	1	0	B_beads
CI	Individual	Unexposed	8	1	0	1	0	B_beads
CI	Individual	Unexposed	8	1	0	1	0	B_beads
CI	Individual	Unexposed	8	1	0	1	0	B_beads
CI	Individual	Unexposed	8	1	0	1	0	B_beads
CI	Individual	Unexposed	8	1	0	1	0	B_beads
CI	Individual	Unexposed	8	1	0	1	0	B_beads
CI	Individual	Unexposed	8	1	0	1	0	B_beads
CI	Individual	Unexposed	8	1	0	1	0	B_beads
CI	Individual	Unexposed	8	1	0	1	0	B_beads
CI	Individual	Unexposed	8	1	0	1	0	B_beads
CI	Individual	Unexposed	8	1	0	1	0	B_beads
CI	Individual	Unexposed	8	1	0	1	0	B_beads
CI	Individual	Unexposed	8	1	0	1	0	B_beads
CI	Individual	Unexposed	8	1	0	1	0	B_beads
CI	Individual	Unexposed	8	1	0	1	0	B_beads
CI	Individual	Unexposed	8	1	0	1	0	B_beads
CI	Individual	Unexposed	8	1	0	1	0	B_beads
CI	Individual	Unexposed	8	1	0	1	0	B_beads
CI	Individual	Unexposed	8	1	0	1	0	B_beads
CI	Individual	Unexposed	8	1	0	1	0	B_beads
CI	Individual	Unexposed	8	1	0	1	0	B_beads
CI	Individual	Unexposed	8	1	0	1	0	B_beads
CI	Individual	Unexposed	8	1	0	1	0	B_beads
CI	Individual	Unexposed	8	1	0	1	0	B_beads
CI	Individual	Unexposed	8	1	0	1	0	B_beads
CI	Individual	Unexposed	8	1	0	1	0	B_beads
CI	Individual	Unexposed	8	1	0	1	0	B_beads
CI	Individual	Unexposed	8	1	0	1	0	B_beads
CI	Individual	Unexposed	8	1	0	1	0	B_beads
CI	Individual	Unexposed	8	1	0	1	0	B_beads
CI	Individual	Unexposed	8	1	0	1	0	B_beads
CI	Individual	Unexposed	8	1	0	1	0	B_beads
CI	Individual	Unexposed	8	1	0	1	0	B_beads
CI	Individual	Unexposed	8	1	0	1	0	B_beads
CI	Individual	Unexposed	8	1	0	1	0	B_beads
CI	Individual	Unexposed	8	1	0	1	0	B_beads
CI	Individual	Unexposed	8	1	0	1	0	B_beads
CI	Individual	Unexposed	8	1	0	1	0	B_beads
CI	Individual	Unexposed	8	1	0	1	0	B_beads
CI	Individual	Unexposed	8	1	0	1	0	B_beads
CI	Individual	Unexposed	8	1	0	1	0	B_beads
CI	Individual	Unexposed	8	1	0	1	0	B_beads
CI	Individual	Unexposed	8	1	0	1	0	B_beads
CI	Individual	Unexposed	8	1	0	1	0	B_beads
CI	Individual	Unexposed	8	1	0	1	0	B_beads
CI	Individual	Unexposed	8	1	0	1	0	B_beads
CI	Individual	Unexposed	8	1	0	1	0	B_beads
CI	Individual	Unexposed	8	1	0	1	0	B_beads
CI	Individual	Unexposed	8	1	0	1	0	B_beads
CI	Individual	Unexposed	8	1	0	1	0	B_beads
CI	Individual	Unexposed	8	1	0	1	0	B_beads
CI	Individual	Unexposed	8	1	0	1	0	C_bact
CI	Individual	Unexposed	8	1	0	1	0	C_bact
CI	Individual	Unexposed	8	1	0	1	0	C_bact
CI	Individual	Unexposed	8	1	0	1	0	C_bact
CI	Individual	Unexposed	8	1	0	1	0	C_bact
CI	Individual	Unexposed	8	1	0	1	0	C_bact
CI	Individual	Unexposed	8	1	0	1	0	C_bact
CI	Individual	Unexposed	8	1	0	1	0	C_bact
CI	Individual	Unexposed	8	1	0	1	0	C_bact
CI	Individual	Unexposed	8	1	0	1	0	C_bact
CI	Individual	Unexposed	8	1	0	1	0	C_bact
CI	Individual	Unexposed	8	1	0	1	0	C_bact
CI	Individual	Unexposed	8	1	0	1	0	C_bact
CI	Individual	Unexposed	8	1	0	1	0	C_bact
CI	Individual	Unexposed	8	1	0	1	0	C_bact
CI	Individual	Unexposed	8	1	0	1	0	C_bact
CI	Individual	Unexposed	8	1	0	1	0	C_bact
CI	Individual	Unexposed	8	1	0	1	0	C_bact
CI	Individual	Unexposed	8	1	0	1	0	C_bact
CI	Individual	Unexposed	8	1	0	1	0	C_bact
CI	Individual	Unexposed	8	1	0	1	0	C_bact
CI	Individual	Unexposed	8	1	0	1	0	C_bact
CI	Individual	Unexposed	8	1	0	1	0	C_bact
CI	Individual	Unexposed	8	1	0	1	0	C_bact
CI	Individual	Unexposed	8	1	0	1	0	C_bact
CI	Individual	Unexposed	8	1	0	1	0	C_bact
CI	Individual	Unexposed	8	1	0	1	0	C_bact
CI	Individual	Unexposed	8	1	0	1	0	C_bact
CI	Individual	Unexposed	8	1	0	1	0	C_bact
CI	Individual	Unexposed	8	1	0	1	0	C_bact
CI	Individual	Unexposed	8	1	0	1	0	C_bact
CI	Individual	Unexposed	8	1	0	1	0	C_bact
CI	Individual	Unexposed	8	1	0	1	0	C_bact
CI	Individual	Unexposed	8	1	0	1	0	C_bact
CI	Individual	Unexposed	8	1	0	1	0	C_bact
CI	Individual	Unexposed	8	1	0	1	0	C_bact
CI	Individual	Unexposed	8	1	0	1	0	C_bact
CI	Individual	Unexposed	8	1	0	1	0	C_bact
CI	Individual	Unexposed	8	1	0	1	0	C_bact
CI	Individual	Unexposed	8	1	0	1	0	C_bact
CI	Individual	Unexposed	8	1	0	1	0	C_bact
CI	Individual	Unexposed	8	1	0	1	0	C_bact
CI	Individual	Unexposed	8	1	0	1	0	C_bact
CI	Individual	Unexposed	8	1	0	1	0	C_bact
CI	Individual	Unexposed	8	1	0	1	0	C_bact
CI	Individual	Unexposed	8	1	0	1	0	C_bact
CI	Individual	Unexposed	8	1	0	1	0	C_bact
CI	Individual	Unexposed	8	1	0	1	0	C_bact
CI	Individual	Unexposed	8	1	0	1	0	C_bact
CI	Individual	Unexposed	8	1	0	1	0	C_bact
CI	Individual	Unexposed	8	1	0	1	0	C_bact
CI	Individual	Unexposed	8	1	0	1	0	C_bact
CI	Individual	Unexposed	8	1	0	1	0	C_bact
CI	Individual	Unexposed	8	1	0	1	0	C_bact
CI	Individual	Unexposed	8	1	0	1	0	C_bact
CI	Individual	Unexposed	8	1	0	1	0	C_bact
CI	Individual	Unexposed	8	1	0	1	0	C_bact
CI	Individual	Unexposed	8	1	0	1	0	C_bact
CI	Individual	Unexposed	8	1	0	1	0	C_bact
CI	Individual	Unexposed	8	1	0	1	0	C_bact
CI	Individual	Unexposed	8	1	0	1	0	C_bact
CI	Individual	Unexposed	8	1	0	1	0	C_bact
CI	Individual	Unexposed	8	1	0	1	0	C_bact
CI	Individual	Unexposed	8	1	0	1	0	C_bact
CI	Individual	Unexposed	8	1	0	1	0	C_bact
CI	Individual	Unexposed	8	1	0	1	0	C_bact
CI	Individual	Unexposed	8	1	0	1	0	C_bact
CI	Individual	Unexposed	8	1	0	1	0	C_bact
CI	Individual	Unexposed	8	1	0	1	0	C_bact
CI	Individual	Unexposed	8	1	0	1	0	C_bact
CI	Individual	Unexposed	8	1	0	1	0	C_bact
CI	Individual	Unexposed	8	1	0	1	0	C_bact
CI	Individual	Unexposed	8	1	0	1	0	C_bact
CI	Individual	Unexposed	8	1	0	1	0	C_bact
CI	Individual	Unexposed	8	1	0	1	0	C_bact
CI	Individual	Unexposed	8	1	0	1	0	C_bact
CI	Individual	Unexposed	8	1	0	1	0	C_bact
CI	Individual	Unexposed	8	1	0	1	0	C_bact
CI	Individual	Unexposed	8	1	0	1	0	C_bact
CI	Individual	Unexposed	8	1	0	1	0	C_bact
CI	Individual	Unexposed	8	1	0	1	0	C_bact
CI	Individual	Unexposed	8	1	0	1	0	C_bact
CI	Individual	Unexposed	8	1	0	1	0	C_bact
CI	Individual	Unexposed	8	1	0	1	0	C_bact
CI	Individual	Unexposed	8	1	0	1	0	C_bact
CI	Individual	Unexposed	8	1	0	1	0	C_bact
CI	Individual	Unexposed	8	1	0	1	0	C_bact
CI	Individual	Unexposed	8	1	0	1	0	C_bact
CI	Individual	Unexposed	8	1	0	1	0	C_bact
CI	Individual	Unexposed	8	1	0	1	0	C_bact
CI	Individual	Unexposed	8	1	0	1	0	C_bact
CI	Individual	Unexposed	8	1	0	1	0	C_bact
CI	Individual	Unexposed	8	1	0	1	0	C_bact
CI	Individual	Unexposed	8	1	0	1	0	C_bact
CI	Individual	Unexposed	8	1	0	1	0	C_bact
CI	Individual	Unexposed	8	1	0	1	0	C_bact
CI	Individual	Unexposed	8	1	0	1	0	C_bact
CI	Individual	Unexposed	8	1	0	1	0	C_bact
CI	Individual	Unexposed	8	1	0	1	0	C_bact
CI	Individual	Unexposed	8	1	0	1	0	C_bact
CI	Individual	Unexposed	8	1	0	1	0	C_bact
CI	Individual	Unexposed	8	1	0	1	0	C_bact
CI	Individual	Unexposed	8	1	0	1	0	C_bact
CI	Individual	Unexposed	8	1	0	1	0	C_bact
CI	Individual	Unexposed	8	1	0	1	0	C_bact
CI	Individual	Unexposed	8	1	0	1	0	C_bact
CI	Individual	Unexposed	8	1	0	1	0	C_bact
CI	Individual	Unexposed	8	1	0	1	0	C_bact
CI	Individual	Unexposed	8	1	0	1	0	C_bact
CI	Individual	Unexposed	8	1	0	1	0	C_bact
CI	Individual	Unexposed	8	1	0	1	0	C_bact
CI	Individual	Unexposed	8	1	0	1	0	C_bact
CI	Individual	Unexposed	8	1	0	1	0	C_bact
CI	Individual	Unexposed	8	1	0	1	0	C_bact
CI	Individual	Unexposed	8	1	0	1	0	C_bact
CI	Individual	Unexposed	8	1	0	1	0	C_bact
CI	Individual	Unexposed	8	1	0	1	0	C_bact
CI	Individual	Unexposed	8	1	0	1	0	C_bact
CI	Individual	Unexposed	8	1	0	1	0	C_bact
CI	Individual	Unexposed	8	1	0	1	0	C_bact
CI	Individual	Unexposed	8	1	0	1	0	C_bact
CI	Individual	Unexposed	8	1	0	1	0	C_bact
CI	Individual	Unexposed	8	1	0	1	0	C_bact
CI	Individual	Unexposed	8	1	0	1	0	C_bact
CI	Individual	Unexposed	8	1	0	1	0	C_bact
CI	Individual	Unexposed	8	1	0	1	0	C_bact
CI	Individual	Unexposed	8	1	0	1	0	C_bact
CI	Individual	Unexposed	8	1	0	1	0	C_bact
CI	Individual	Unexposed	8	1	0	1	0	C_bact
CI	Individual	Unexposed	8	1	0	1	0	C_bact
CI	Individual	Unexposed	8	1	0	1	0	C_bact
CI	Individual	Unexposed	8	1	0	1	0	C_bact
CI	Individual	Unexposed	8	1	0	1	0	C_bact
CI	Individual	Unexposed	8	1	0	1	0	C_bact
CI	Individual	Unexposed	8	1	0	1	0	C_bact
CI	Individual	Unexposed	8	1	0	1	0	C_bact
CI	Individual	Unexposed	8	1	0	1	0	C_bact
CI	Individual	Unexposed	8	1	0	1	0	C_bact
CI	Individual	Unexposed	8	1	0	1	0	C_bact
CI	Individual	Unexposed	8	1	0	1	0	C_bact
CI	Individual	Unexposed	8	1	0	1	0	C_bact
CI	Individual	Unexposed	8	1	0	1	0	C_bact
CI	Individual	Unexposed	8	1	0	1	0	C_bact
CI	Individual	Unexposed	8	1	0	1	0	C_bact
CI	Individual	Unexposed	8	1	0	1	0	C_bact
CI	Individual	Unexposed	8	1	0	1	0	C_bact
CI	Individual	Unexposed	8	1	0	1	0	C_bact
CI	Individual	Unexposed	8	1	0	1	0	C_bact
CI	Individual	Unexposed	8	1	0	1	0	C_bact
CI	Individual	Unexposed	8	1	0	1	0	C_bact
CI	Individual	Unexposed	8	1	0	1	0	C_bact
CI	Individual	Unexposed	8	1	0	1	0	C_bact
CI	Individual	Unexposed	8	1	0	1	0	C_bact
CI	Individual	Unexposed	8	1	0	1	0	C_bact
CI	Individual	Unexposed	8	1	0	1	0	C_bact
CI	Individual	Unexposed	8	1	0	1	0	C_bact
CI	Individual	Unexposed	8	1	0	1	0	C_bact
CI	Individual	Unexposed	8	1	0	1	0	C_bact
CI	Individual	Unexposed	8	1	0	1	0	C_bact
CI	Individual	Unexposed	8	1	0	1	0	C_bact
CI	Individual	Unexposed	8	1	0	1	0	C_bact
CI	Individual	Unexposed	8	1	0	1	0	C_bact
CI	Individual	Unexposed	8	1	0	1	0	C_bact
CI	Individual	Unexposed	8	1	0	1	0	C_bact
CI	Individual	Unexposed	8	1	0	1	0	C_bact
CI	Individual	Unexposed	8	1	0	1	0	C_bact
CI	Individual	Unexposed	8	1	0	1	0	C_bact
CI	Individual	Unexposed	8	1	0	1	0	C_bact
CI	Individual	Unexposed	8	1	0	1	0	C_bact
CI	Individual	Unexposed	8	1	0	1	0	C_bact
CI	Individual	Unexposed	8	1	0	1	0	C_bact
CI	Individual	Unexposed	8	1	0	1	0	C_bact
CI	Individual	Unexposed	8	1	0	1	0	C_bact
CI	Individual	Unexposed	8	1	0	1	0	C_bact
CI	Individual	Unexposed	8	1	0	1	0	C_bact
CI	Individual	Unexposed	8	1	0	1	0	C_bact
CI	Individual	Unexposed	8	1	0	1	0	C_bact
CI	Individual	Unexposed	8	1	0	1	0	C_bact
CI	Individual	Unexposed	8	1	0	1	0	C_bact
CI	Individual	Unexposed	8	1	0	1	0	C_bact
CI	Individual	Unexposed	8	1	0	1	0	C_bact
CI	Individual	Unexposed	8	1	0	1	0	C_bact
CI	Individual	Unexposed	8	1	0	1	0	C_bact
CI	Individual	Unexposed	8	1	0	1	0	C_bact
CI	Individual	Unexposed	8	1	0	1	0	C_bact
CI	Individual	Unexposed	8	1	0	1	0	C_bact
CI	Individual	Unexposed	8	1	0	1	0	C_bact
CI	Individual	Unexposed	8	1	0	1	0	C_bact
CI	Individual	Unexposed	8	1	0	1	0	C_bact
CI	Individual	Unexposed	8	1	0	1	0	C_bact
CI	Individual	Unexposed	8	1	0	1	0	C_bact
CI	Individual	Unexposed	8	1	0	1	0	C_bact
CI	Individual	Unexposed	8	1	0	1	0	C_bact
CI	Individual	Unexposed	8	1	0	1	0	C_bact
CI	Individual	Unexposed	8	1	0	1	0	C_bact
CI	Individual	Unexposed	8	1	0	1	0	C_bact
CI	Individual	Unexposed	8	1	0	1	0	C_bact
CI	Individual	Unexposed	8	1	0	1	0	C_bact
CI	Individual	Unexposed	8	1	0	1	0	C_bact
CI	Individual	Unexposed	8	1	0	1	0	C_bact
CI	Individual	Unexposed	8	1	0	1	0	C_bact
CI	Individual	Unexposed	8	1	0	1	0	C_bact
CI	Individual	Unexposed	8	1	0	1	0	C_bact
CI	Individual	Unexposed	8	1	0	1	0	C_bact
CI	Individual	Unexposed	8	1	0	1	0	C_bact
CI	Individual	Unexposed	8	1	0	1	0	C_bact
CI	Individual	Unexposed	8	1	0	1	0	C_bact
CI	Individual	Unexposed	8	1	0	1	0	C_bact
CI	Individual	Unexposed	8	1	0	1	0	C_bact
CI	Individual	Unexposed	8	1	0	1	0	C_bact
CI	Individual	Unexposed	8	1	0	1	0	C_bact
CI	Individual	Unexposed	8	1	0	1	0	C_bact
CI	Individual	Unexposed	9	1	0	1	0	A_beads
CI	Individual	Unexposed	9	1	0	1	0	A_beads
CI	Individual	Unexposed	9	1	0	1	0	A_beads
CI	Individual	Unexposed	9	1	0	1	0	A_beads
CI	Individual	Unexposed	9	1	0	1	0	A_beads
CI	Individual	Unexposed	9	1	0	1	0	A_beads
CI	Individual	Unexposed	9	1	0	1	0	A_beads
CI	Individual	Unexposed	9	1	0	1	0	A_beads
CI	Individual	Unexposed	9	1	0	1	0	A_beads
CI	Individual	Unexposed	9	1	0	1	0	A_beads
CI	Individual	Unexposed	9	1	0	1	0	A_beads
CI	Individual	Unexposed	9	1	0	1	0	A_beads
CI	Individual	Unexposed	9	1	0	1	0	A_beads
CI	Individual	Unexposed	9	1	0	1	0	A_beads
CI	Individual	Unexposed	9	1	0	1	0	A_beads
CI	Individual	Unexposed	9	1	0	1	0	A_beads
CI	Individual	Unexposed	9	1	0	1	0	A_beads
CI	Individual	Unexposed	9	1	0	1	0	A_beads
CI	Individual	Unexposed	9	1	0	1	0	A_beads
CI	Individual	Unexposed	9	1	0	1	0	A_beads
CI	Individual	Unexposed	9	1	0	1	0	A_beads
CI	Individual	Unexposed	9	1	0	1	0	A_beads
CI	Individual	Unexposed	9	1	0	1	0	A_beads
CI	Individual	Unexposed	9	1	0	1	0	A_beads
CI	Individual	Unexposed	9	1	0	1	0	A_beads
CI	Individual	Unexposed	9	1	0	1	0	A_beads
CI	Individual	Unexposed	9	1	0	1	0	A_beads
CI	Individual	Unexposed	9	1	0	1	0	A_beads
CI	Individual	Unexposed	9	1	0	1	0	A_beads
CI	Individual	Unexposed	9	1	0	1	0	A_beads
CI	Individual	Unexposed	9	1	0	1	0	A_beads
CI	Individual	Unexposed	9	1	0	1	0	A_beads
CI	Individual	Unexposed	9	1	0	1	0	A_beads
CI	Individual	Unexposed	9	1	0	1	0	A_beads
CI	Individual	Unexposed	9	1	0	1	0	A_beads
CI	Individual	Unexposed	9	1	0	1	0	A_beads
CI	Individual	Unexposed	9	1	0	1	0	A_beads
CI	Individual	Unexposed	9	1	0	1	0	A_beads
CI	Individual	Unexposed	9	1	0	1	0	A_beads
CI	Individual	Unexposed	9	1	0	1	0	A_beads
CI	Individual	Unexposed	9	1	0	1	0	A_beads
CI	Individual	Unexposed	9	1	0	1	0	B_beads
CI	Individual	Unexposed	9	1	0	1	0	B_beads
CI	Individual	Unexposed	9	1	0	1	0	C_bact
CI	Individual	Unexposed	9	1	0	1	0	C_bact
CI	Individual	Unexposed	9	1	0	1	0	C_bact
CI	Individual	Unexposed	9	1	0	1	0	C_bact
CI	Individual	Unexposed	10	1	0	1	0	A_beads
CI	Individual	Unexposed	10	1	0	1	0	B_beads
CI	Individual	Unexposed	12	1	0	1	0	C_bact
PC	Competition	Exposed	2	0	1	3	0.333333	A_beads
PC	Competition	Exposed	2	0	1	3	0.333333	A_beads
PC	Competition	Exposed	3	0	1	3	0.333333	A_beads
PC	Competition	Exposed	3	0	1	3	0.333333	A_beads
PC	Competition	Exposed	3	0	1	3	0.333333	A_beads
PC	Competition	Exposed	3	0	1	3	0.333333	A_beads
PC	Competition	Exposed	3	0	2	3	0.666667	A_beads
PC	Competition	Exposed	3	0	1	3	0.333333	B_beads
PC	Competition	Exposed	3	0	1	3	0.333333	B_beads
PC	Competition	Exposed	3	0	1	3	0.333333	B_beads
PC	Competition	Exposed	3	0	1	3	0.333333	B_beads
PC	Competition	Exposed	3	0	2	3	0.666667	B_beads
PC	Competition	Exposed	3	0	2	3	0.666667	B_beads
PC	Competition	Exposed	3	0	3	3	1	B_beads
PC	Competition	Exposed	3	0	3	3	1	B_beads
PC	Competition	Exposed	3	0	3	3	1	B_beads
PC	Competition	Exposed	3	0	3	3	1	B_beads
PC	Competition	Exposed	3	0	3	3	1	B_beads
PC	Competition	Exposed	3	0	3	3	1	B_beads
PC	Competition	Exposed	3	0	1	3	0.333333	C_bact
PC	Competition	Exposed	3	0	1	3	0.333333	C_bact
PC	Competition	Exposed	3	0	1	3	0.333333	C_bact
PC	Competition	Exposed	3	0	1	3	0.333333	C_bact
PC	Competition	Exposed	3	0	1	3	0.333333	C_bact
PC	Competition	Exposed	3	0	1	3	0.333333	C_bact
PC	Competition	Exposed	3	0	2	3	0.666667	C_bact
PC	Competition	Exposed	3	0	2	3	0.666667	C_bact
PC	Competition	Exposed	3	0	2	3	0.666667	C_bact
PC	Competition	Exposed	3	0	2	3	0.666667	C_bact
PC	Competition	Exposed	3	0	2	3	0.666667	C_bact
PC	Competition	Exposed	3	0	2	3	0.666667	C_bact
PC	Competition	Exposed	3	0	3	3	1	C_bact
PC	Competition	Exposed	3	0	3	3	1	C_bact
PC	Competition	Exposed	3	0	3	3	1	C_bact
PC	Competition	Exposed	3	0	3	3	1	C_bact
PC	Competition	Exposed	3	0	3	3	1	C_bact
PC	Competition	Exposed	3	0	3	3	1	C_bact
PC	Competition	Exposed	3	0	3	3	1	C_bact
PC	Competition	Exposed	3	0	3	3	1	C_bact
PC	Competition	Exposed	3	0	3	3	1	C_bact
PC	Competition	Exposed	3	0	3	3	1	C_bact
PC	Competition	Exposed	3	0	3	3	1	C_bact
PC	Competition	Exposed	3	0	3	3	1	C_bact
PC	Competition	Exposed	3	0	3	3	1	C_bact
PC	Competition	Exposed	4	0	1	3	0.333333	A_beads
PC	Competition	Exposed	4	0	1	3	0.333333	A_beads
PC	Competition	Exposed	4	0	1	3	0.333333	A_beads
PC	Competition	Exposed	4	0	1	3	0.333333	A_beads
PC	Competition	Exposed	4	0	1	3	0.333333	A_beads
PC	Competition	Exposed	4	0	1	3	0.333333	A_beads
PC	Competition	Exposed	4	0	1	3	0.333333	A_beads
PC	Competition	Exposed	4	0	1	3	0.333333	A_beads
PC	Competition	Exposed	4	0	1	3	0.333333	B_beads
PC	Competition	Exposed	4	0	1	3	0.333333	B_beads
PC	Competition	Exposed	4	0	1	3	0.333333	B_beads
PC	Competition	Exposed	4	0	1	3	0.333333	B_beads
PC	Competition	Exposed	4	0	2	3	0.666667	B_beads
PC	Competition	Exposed	4	0	2	3	0.666667	B_beads
PC	Competition	Exposed	4	0	2	3	0.666667	B_beads
PC	Competition	Exposed	4	0	3	3	1	B_beads
PC	Competition	Exposed	4	0	3	3	1	B_beads
PC	Competition	Exposed	4	0	3	3	1	B_beads
PC	Competition	Exposed	4	0	3	3	1	B_beads
PC	Competition	Exposed	4	0	3	3	1	B_beads
PC	Competition	Exposed	4	0	3	3	1	B_beads
PC	Competition	Exposed	4	0	3	3	1	B_beads
PC	Competition	Exposed	4	0	1	3	0.333333	C_bact
PC	Competition	Exposed	4	0	1	3	0.333333	C_bact
PC	Competition	Exposed	4	0	1	3	0.333333	C_bact
PC	Competition	Exposed	4	0	1	3	0.333333	C_bact
PC	Competition	Exposed	4	0	1	3	0.333333	C_bact
PC	Competition	Exposed	4	0	1	3	0.333333	C_bact
PC	Competition	Exposed	4	0	2	3	0.666667	C_bact
PC	Competition	Exposed	4	0	2	3	0.666667	C_bact
PC	Competition	Exposed	4	0	2	3	0.666667	C_bact
PC	Competition	Exposed	4	0	3	3	1	C_bact
PC	Competition	Exposed	4	0	3	3	1	C_bact
PC	Competition	Exposed	4	0	3	3	1	C_bact
PC	Competition	Exposed	4	0	3	3	1	C_bact
PC	Competition	Exposed	4	0	3	3	1	C_bact
PC	Competition	Exposed	4	0	3	3	1	C_bact
PC	Competition	Exposed	4	0	3	3	1	C_bact
PC	Competition	Exposed	4	0	3	3	1	C_bact
PC	Competition	Exposed	4	0	3	3	1	C_bact
PC	Competition	Exposed	4	0	3	3	1	C_bact
PC	Competition	Exposed	5	0	1	3	0.333333	A_beads
PC	Competition	Exposed	5	0	1	3	0.333333	B_beads
PC	Competition	Exposed	7.33333	1	0	3	0	C_bact
PC	Competition	Exposed	7.33333	1	0	3	0	C_bact
PC	Competition	Exposed	7.66667	1	0	3	0	C_bact
PC	Competition	Exposed	7.66667	1	0	3	0	C_bact
PC	Competition	Exposed	7.66667	1	0	3	0	C_bact
PC	Competition	Exposed	7.66667	1	0	3	0	C_bact
PC	Competition	Exposed	7.66667	1	0	3	0	C_bact
PC	Competition	Exposed	7.66667	1	0	3	0	C_bact
PC	Competition	Exposed	7.66667	1	0	3	0	C_bact
PC	Competition	Exposed	7.66667	1	0	3	0	C_bact
PC	Competition	Exposed	8	1	0	3	0	B_beads
PC	Competition	Exposed	8	1	0	3	0	C_bact
PC	Competition	Exposed	8	1	0	3	0	C_bact
PC	Competition	Exposed	8	1	0	3	0	C_bact
PC	Competition	Exposed	8	1	0	3	0	C_bact
PC	Competition	Exposed	8	1	0	3	0	C_bact
PC	Competition	Exposed	8	1	0	3	0	C_bact
PC	Competition	Exposed	8	1	0	3	0	C_bact
PC	Competition	Exposed	8	1	0	3	0	C_bact
PC	Competition	Exposed	8	1	0	3	0	C_bact
PC	Competition	Exposed	8	1	0	3	0	C_bact
PC	Competition	Exposed	8	1	0	3	0	C_bact
PC	Competition	Exposed	8	1	0	3	0	C_bact
PC	Competition	Exposed	8	1	0	3	0	C_bact
PC	Competition	Exposed	8	1	0	3	0	C_bact
PC	Competition	Exposed	8	1	0	3	0	C_bact
PC	Competition	Exposed	8	1	0	3	0	C_bact
PC	Competition	Exposed	8	1	0	3	0	C_bact
PC	Competition	Exposed	8	1	0	3	0	C_bact
PC	Competition	Exposed	8	1	0	3	0	C_bact
PC	Competition	Exposed	8	1	0	3	0	C_bact
PC	Competition	Exposed	8	1	0	3	0	C_bact
PC	Competition	Exposed	8	1	0	3	0	C_bact
PC	Competition	Exposed	8	1	0	3	0	C_bact
PC	Competition	Exposed	8	1	0	3	0	C_bact
PC	Competition	Exposed	8	1	0	3	0	C_bact
PC	Competition	Exposed	8	1	0	3	0	C_bact
PC	Competition	Exposed	8	1	0	3	0	C_bact
PC	Competition	Exposed	8	1	0	3	0	C_bact
PC	Competition	Exposed	8	1	0	3	0	C_bact
PC	Competition	Exposed	8	1	0	3	0	C_bact
PC	Competition	Exposed	8	1	0	3	0	C_bact
PC	Competition	Exposed	8	1	0	3	0	C_bact
PC	Competition	Exposed	8	1	0	3	0	C_bact
PC	Competition	Exposed	8	1	0	3	0	C_bact
PC	Competition	Exposed	8	1	0	3	0	C_bact
PC	Competition	Exposed	8	1	0	3	0	C_bact
PC	Competition	Exposed	8	1	0	3	0	C_bact
PC	Competition	Exposed	8	1	0	3	0	C_bact
PC	Competition	Exposed	8	1	0	3	0	C_bact
PC	Competition	Exposed	8	1	0	3	0	C_bact
PC	Competition	Exposed	8	1	0	3	0	C_bact
PC	Competition	Exposed	8.33333	1	0	3	0	B_beads
PC	Competition	Exposed	8.33333	1	0	3	0	B_beads
PC	Competition	Exposed	8.33333	1	0	3	0	C_bact
PC	Competition	Exposed	8.33333	1	0	3	0	C_bact
PC	Competition	Exposed	8.33333	1	0	3	0	C_bact
PC	Competition	Exposed	8.33333	1	0	3	0	C_bact
PC	Competition	Exposed	8.33333	1	0	3	0	C_bact
PC	Competition	Exposed	8.33333	1	0	3	0	C_bact
PC	Competition	Exposed	8.33333	1	0	3	0	C_bact
PC	Competition	Exposed	8.33333	1	0	3	0	C_bact
PC	Competition	Exposed	8.33333	1	0	3	0	C_bact
PC	Competition	Exposed	8.33333	1	0	3	0	C_bact
PC	Competition	Exposed	8.33333	1	0	3	0	C_bact
PC	Competition	Exposed	8.33333	1	0	3	0	C_bact
PC	Competition	Exposed	8.33333	1	0	3	0	C_bact
PC	Competition	Exposed	8.33333	1	0	3	0	C_bact
PC	Competition	Exposed	8.33333	1	0	3	0	C_bact
PC	Competition	Exposed	8.33333	1	0	3	0	C_bact
PC	Competition	Exposed	8.33333	1	0	3	0	C_bact
PC	Competition	Exposed	8.33333	1	0	3	0	C_bact
PC	Competition	Exposed	8.33333	1	0	3	0	C_bact
PC	Competition	Exposed	8.33333	1	0	3	0	C_bact
PC	Competition	Exposed	8.33333	1	0	3	0	C_bact
PC	Competition	Exposed	8.33333	1	0	3	0	C_bact
PC	Competition	Exposed	8.33333	1	0	3	0	C_bact
PC	Competition	Exposed	8.33333	1	0	3	0	C_bact
PC	Competition	Exposed	8.33333	1	0	3	0	C_bact
PC	Competition	Exposed	8.33333	1	0	3	0	C_bact
PC	Competition	Exposed	8.33333	1	0	3	0	C_bact
PC	Competition	Exposed	8.33333	1	0	3	0	C_bact
PC	Competition	Exposed	8.33333	1	0	3	0	C_bact
PC	Competition	Exposed	8.33333	1	0	3	0	C_bact
PC	Competition	Exposed	8.33333	1	0	3	0	C_bact
PC	Competition	Exposed	8.33333	1	0	3	0	C_bact
PC	Competition	Exposed	8.33333	1	0	3	0	C_bact
PC	Competition	Exposed	8.33333	1	0	3	0	C_bact
PC	Competition	Exposed	8.33333	1	0	3	0	C_bact
PC	Competition	Exposed	8.33333	1	0	3	0	C_bact
PC	Competition	Exposed	8.33333	1	0	3	0	C_bact
PC	Competition	Exposed	8.33333	1	0	3	0	C_bact
PC	Competition	Exposed	8.33333	1	0	3	0	C_bact
PC	Competition	Exposed	8.33333	1	0	3	0	C_bact
PC	Competition	Exposed	8.33333	1	0	3	0	C_bact
PC	Competition	Exposed	8.33333	1	0	3	0	C_bact
PC	Competition	Exposed	8.33333	1	0	3	0	C_bact
PC	Competition	Exposed	8.33333	1	0	3	0	C_bact
PC	Competition	Exposed	8.33333	1	0	3	0	C_bact
PC	Competition	Exposed	8.33333	1	0	3	0	C_bact
PC	Competition	Exposed	8.33333	1	0	3	0	C_bact
PC	Competition	Exposed	8.33333	1	0	3	0	C_bact
PC	Competition	Exposed	8.66667	1	0	3	0	B_beads
PC	Competition	Exposed	8.66667	1	0	3	0	B_beads
PC	Competition	Exposed	8.66667	1	0	3	0	B_beads
PC	Competition	Exposed	8.66667	1	0	3	0	B_beads
PC	Competition	Exposed	8.66667	1	0	3	0	B_beads
PC	Competition	Exposed	8.66667	1	0	3	0	B_beads
PC	Competition	Exposed	8.66667	1	0	3	0	B_beads
PC	Competition	Exposed	8.66667	1	0	3	0	B_beads
PC	Competition	Exposed	8.66667	1	0	3	0	B_beads
PC	Competition	Exposed	8.66667	1	0	3	0	B_beads
PC	Competition	Exposed	8.66667	1	0	3	0	B_beads
PC	Competition	Exposed	8.66667	1	0	3	0	B_beads
PC	Competition	Exposed	8.66667	1	0	3	0	B_beads
PC	Competition	Exposed	8.66667	1	0	3	0	B_beads
PC	Competition	Exposed	8.66667	1	0	3	0	B_beads
PC	Competition	Exposed	8.66667	1	0	3	0	B_beads
PC	Competition	Exposed	8.66667	1	0	3	0	B_beads
PC	Competition	Exposed	8.66667	1	0	3	0	C_bact
PC	Competition	Exposed	8.66667	1	0	3	0	C_bact
PC	Competition	Exposed	8.66667	1	0	3	0	C_bact
PC	Competition	Exposed	8.66667	1	0	3	0	C_bact
PC	Competition	Exposed	8.66667	1	0	3	0	C_bact
PC	Competition	Exposed	8.66667	1	0	3	0	C_bact
PC	Competition	Exposed	8.66667	1	0	3	0	C_bact
PC	Competition	Exposed	8.66667	1	0	3	0	C_bact
PC	Competition	Exposed	8.66667	1	0	3	0	C_bact
PC	Competition	Exposed	8.66667	1	0	3	0	C_bact
PC	Competition	Exposed	8.66667	1	0	3	0	C_bact
PC	Competition	Exposed	8.66667	1	0	3	0	C_bact
PC	Competition	Exposed	8.66667	1	0	3	0	C_bact
PC	Competition	Exposed	8.66667	1	0	3	0	C_bact
PC	Competition	Exposed	8.66667	1	0	3	0	C_bact
PC	Competition	Exposed	8.66667	1	0	3	0	C_bact
PC	Competition	Exposed	8.66667	1	0	3	0	C_bact
PC	Competition	Exposed	8.66667	1	0	3	0	C_bact
PC	Competition	Exposed	8.66667	1	0	3	0	C_bact
PC	Competition	Exposed	8.66667	1	0	3	0	C_bact
PC	Competition	Exposed	8.66667	1	0	3	0	C_bact
PC	Competition	Exposed	8.66667	1	0	3	0	C_bact
PC	Competition	Exposed	8.66667	1	0	3	0	C_bact
PC	Competition	Exposed	8.66667	1	0	3	0	C_bact
PC	Competition	Exposed	8.66667	1	0	3	0	C_bact
PC	Competition	Exposed	8.66667	1	0	3	0	C_bact
PC	Competition	Exposed	8.66667	1	0	3	0	C_bact
PC	Competition	Exposed	8.66667	1	0	3	0	C_bact
PC	Competition	Exposed	8.66667	1	0	3	0	C_bact
PC	Competition	Exposed	8.66667	1	0	3	0	C_bact
PC	Competition	Exposed	8.66667	1	0	3	0	C_bact
PC	Competition	Exposed	8.66667	1	0	3	0	C_bact
PC	Competition	Exposed	8.66667	1	0	3	0	C_bact
PC	Competition	Exposed	8.66667	1	0	3	0	C_bact
PC	Competition	Exposed	9	1	0	3	0	B_beads
PC	Competition	Exposed	9	1	0	3	0	B_beads
PC	Competition	Exposed	9	1	0	3	0	B_beads
PC	Competition	Exposed	9	1	0	3	0	B_beads
PC	Competition	Exposed	9	1	0	3	0	B_beads
PC	Competition	Exposed	9	1	0	3	0	B_beads
PC	Competition	Exposed	9	1	0	3	0	B_beads
PC	Competition	Exposed	9	1	0	3	0	B_beads
PC	Competition	Exposed	9	1	0	3	0	B_beads
PC	Competition	Exposed	9	1	0	3	0	B_beads
PC	Competition	Exposed	9	1	0	3	0	B_beads
PC	Competition	Exposed	9	1	0	3	0	B_beads
PC	Competition	Exposed	9	1	0	3	0	B_beads
PC	Competition	Exposed	9	1	0	3	0	B_beads
PC	Competition	Exposed	9	1	0	3	0	B_beads
PC	Competition	Exposed	9	1	0	3	0	B_beads
PC	Competition	Exposed	9	1	0	3	0	B_beads
PC	Competition	Exposed	9	1	0	3	0	B_beads
PC	Competition	Exposed	9	1	0	3	0	B_beads
PC	Competition	Exposed	9	1	0	3	0	B_beads
PC	Competition	Exposed	9	1	0	3	0	B_beads
PC	Competition	Exposed	9	1	0	3	0	B_beads
PC	Competition	Exposed	9	1	0	3	0	B_beads
PC	Competition	Exposed	9	1	0	3	0	B_beads
PC	Competition	Exposed	9	1	0	3	0	B_beads
PC	Competition	Exposed	9	1	0	3	0	B_beads
PC	Competition	Exposed	9	1	0	3	0	B_beads
PC	Competition	Exposed	9	1	0	3	0	B_beads
PC	Competition	Exposed	9	1	0	3	0	B_beads
PC	Competition	Exposed	9	1	0	3	0	B_beads
PC	Competition	Exposed	9	1	0	3	0	C_bact
PC	Competition	Exposed	9	1	0	3	0	C_bact
PC	Competition	Exposed	9	1	0	3	0	C_bact
PC	Competition	Exposed	9	1	0	3	0	C_bact
PC	Competition	Exposed	9	1	0	3	0	C_bact
PC	Competition	Exposed	9	1	0	3	0	C_bact
PC	Competition	Exposed	9	1	0	3	0	C_bact
PC	Competition	Exposed	9	1	0	3	0	C_bact
PC	Competition	Exposed	9	1	0	3	0	C_bact
PC	Competition	Exposed	9	1	0	3	0	C_bact
PC	Competition	Exposed	9	1	0	3	0	C_bact
PC	Competition	Exposed	9	1	0	3	0	C_bact
PC	Competition	Exposed	9	1	0	3	0	C_bact
PC	Competition	Exposed	9	1	0	3	0	C_bact
PC	Competition	Exposed	9	1	0	3	0	C_bact
PC	Competition	Exposed	9	1	0	3	0	C_bact
PC	Competition	Exposed	9	1	0	3	0	C_bact
PC	Competition	Exposed	9	1	0	3	0	C_bact
PC	Competition	Exposed	9	1	0	3	0	C_bact
PC	Competition	Exposed	9	1	0	3	0	C_bact
PC	Competition	Exposed	9	1	0	3	0	C_bact
PC	Competition	Exposed	9	1	0	3	0	C_bact
PC	Competition	Exposed	9	1	0	3	0	C_bact
PC	Competition	Exposed	9	1	0	3	0	C_bact
PC	Competition	Exposed	9	1	0	3	0	C_bact
PC	Competition	Exposed	9	1	0	3	0	C_bact
PC	Competition	Exposed	9	1	0	3	0	C_bact
PC	Competition	Exposed	9	1	0	3	0	C_bact
PC	Competition	Exposed	9	1	0	3	0	C_bact
PC	Competition	Exposed	9	1	0	3	0	C_bact
PC	Competition	Exposed	9	1	0	3	0	C_bact
PC	Competition	Exposed	9	1	0	3	0	C_bact
PC	Competition	Exposed	9	1	0	3	0	C_bact
PC	Competition	Exposed	9.33333	1	0	3	0	B_beads
PC	Competition	Exposed	9.33333	1	0	3	0	B_beads
PC	Competition	Exposed	9.33333	1	0	3	0	B_beads
PC	Competition	Exposed	9.33333	1	0	3	0	B_beads
PC	Competition	Exposed	9.33333	1	0	3	0	B_beads
PC	Competition	Exposed	9.33333	1	0	3	0	B_beads
PC	Competition	Exposed	9.33333	1	0	3	0	B_beads
PC	Competition	Exposed	9.33333	1	0	3	0	B_beads
PC	Competition	Exposed	9.33333	1	0	3	0	B_beads
PC	Competition	Exposed	9.33333	1	0	3	0	B_beads
PC	Competition	Exposed	9.33333	1	0	3	0	B_beads
PC	Competition	Exposed	9.33333	1	0	3	0	B_beads
PC	Competition	Exposed	9.33333	1	0	3	0	B_beads
PC	Competition	Exposed	9.33333	1	0	3	0	B_beads
PC	Competition	Exposed	9.33333	1	0	3	0	B_beads
PC	Competition	Exposed	9.33333	1	0	3	0	B_beads
PC	Competition	Exposed	9.33333	1	0	3	0	B_beads
PC	Competition	Exposed	9.33333	1	0	3	0	B_beads
PC	Competition	Exposed	9.33333	1	0	3	0	B_beads
PC	Competition	Exposed	9.33333	1	0	3	0	B_beads
PC	Competition	Exposed	9.33333	1	0	3	0	B_beads
PC	Competition	Exposed	9.33333	1	0	3	0	B_beads
PC	Competition	Exposed	9.33333	1	0	3	0	B_beads
PC	Competition	Exposed	9.33333	1	0	3	0	B_beads
PC	Competition	Exposed	9.33333	1	0	3	0	B_beads
PC	Competition	Exposed	9.33333	1	0	3	0	B_beads
PC	Competition	Exposed	9.33333	1	0	3	0	B_beads
PC	Competition	Exposed	9.33333	1	0	3	0	B_beads
PC	Competition	Exposed	9.33333	1	0	3	0	B_beads
PC	Competition	Exposed	9.33333	1	0	3	0	B_beads
PC	Competition	Exposed	9.33333	1	0	3	0	C_bact
PC	Competition	Exposed	9.33333	1	0	3	0	C_bact
PC	Competition	Exposed	9.33333	1	0	3	0	C_bact
PC	Competition	Exposed	9.33333	1	0	3	0	C_bact
PC	Competition	Exposed	9.33333	1	0	3	0	C_bact
PC	Competition	Exposed	9.33333	1	0	3	0	C_bact
PC	Competition	Exposed	9.33333	1	0	3	0	C_bact
PC	Competition	Exposed	9.33333	1	0	3	0	C_bact
PC	Competition	Exposed	9.33333	1	0	3	0	C_bact
PC	Competition	Exposed	9.33333	1	0	3	0	C_bact
PC	Competition	Exposed	9.33333	1	0	3	0	C_bact
PC	Competition	Exposed	9.33333	1	0	3	0	C_bact
PC	Competition	Exposed	9.33333	1	0	3	0	C_bact
PC	Competition	Exposed	9.33333	1	0	3	0	C_bact
PC	Competition	Exposed	9.66667	1	0	3	0	B_beads
PC	Competition	Exposed	9.66667	1	0	3	0	B_beads
PC	Competition	Exposed	9.66667	1	0	3	0	B_beads
PC	Competition	Exposed	9.66667	1	0	3	0	B_beads
PC	Competition	Exposed	9.66667	1	0	3	0	B_beads
PC	Competition	Exposed	9.66667	1	0	3	0	B_beads
PC	Competition	Exposed	9.66667	1	0	3	0	B_beads
PC	Competition	Exposed	9.66667	1	0	3	0	B_beads
PC	Competition	Exposed	9.66667	1	0	3	0	B_beads
PC	Competition	Exposed	9.66667	1	0	3	0	B_beads
PC	Competition	Exposed	9.66667	1	0	3	0	B_beads
PC	Competition	Exposed	9.66667	1	0	3	0	B_beads
PC	Competition	Exposed	9.66667	1	0	3	0	B_beads
PC	Competition	Exposed	9.66667	1	0	3	0	B_beads
PC	Competition	Exposed	9.66667	1	0	3	0	B_beads
PC	Competition	Exposed	9.66667	1	0	3	0	B_beads
PC	Competition	Exposed	9.66667	1	0	3	0	B_beads
PC	Competition	Exposed	9.66667	1	0	3	0	B_beads
PC	Competition	Exposed	9.66667	1	0	3	0	B_beads
PC	Competition	Exposed	9.66667	1	0	3	0	C_bact
PC	Competition	Exposed	9.66667	1	0	3	0	C_bact
PC	Competition	Exposed	9.66667	1	0	3	0	C_bact
PC	Competition	Exposed	9.66667	1	0	3	0	C_bact
PC	Competition	Exposed	9.66667	1	0	3	0	C_bact
PC	Competition	Exposed	9.66667	1	0	3	0	C_bact
PC	Competition	Exposed	10	1	0	3	0	A_beads
PC	Competition	Exposed	10	1	0	3	0	A_beads
PC	Competition	Exposed	10	1	0	3	0	A_beads
PC	Competition	Exposed	10	1	0	3	0	B_beads
PC	Competition	Exposed	10	1	0	3	0	B_beads
PC	Competition	Exposed	10	1	0	3	0	B_beads
PC	Competition	Exposed	10	1	0	3	0	B_beads
PC	Competition	Exposed	10.3333	1	0	3	0	A_beads
PC	Competition	Exposed	10.3333	1	0	3	0	A_beads
PC	Competition	Exposed	10.3333	1	0	3	0	A_beads
PC	Competition	Exposed	10.3333	1	0	3	0	A_beads
PC	Competition	Exposed	10.3333	1	0	3	0	A_beads
PC	Competition	Exposed	10.3333	1	0	3	0	A_beads
PC	Competition	Exposed	10.3333	1	0	3	0	A_beads
PC	Competition	Exposed	10.3333	1	0	3	0	A_beads
PC	Competition	Exposed	10.3333	1	0	3	0	A_beads
PC	Competition	Exposed	10.3333	1	0	3	0	A_beads
PC	Competition	Exposed	10.3333	1	0	3	0	A_beads
PC	Competition	Exposed	10.3333	1	0	3	0	A_beads
PC	Competition	Exposed	10.6667	1	0	3	0	A_beads
PC	Competition	Exposed	10.6667	1	0	3	0	A_beads
PC	Competition	Exposed	10.6667	1	0	3	0	A_beads
PC	Competition	Exposed	10.6667	1	0	3	0	A_beads
PC	Competition	Exposed	10.6667	1	0	3	0	A_beads
PC	Competition	Exposed	10.6667	1	0	3	0	A_beads
PC	Competition	Exposed	10.6667	1	0	3	0	A_beads
PC	Competition	Exposed	10.6667	1	0	3	0	A_beads
PC	Competition	Exposed	10.6667	1	0	3	0	A_beads
PC	Competition	Exposed	10.6667	1	0	3	0	A_beads
PC	Competition	Exposed	10.6667	1	0	3	0	A_beads
PC	Competition	Exposed	10.6667	1	0	3	0	A_beads
PC	Competition	Exposed	10.6667	1	0	3	0	A_beads
PC	Competition	Exposed	11	1	0	3	0	A_beads
PC	Competition	Exposed	11	1	0	3	0	A_beads
PC	Competition	Exposed	11	1	0	3	0	A_beads
PC	Competition	Exposed	11	1	0	3	0	A_beads
PC	Competition	Exposed	11	1	0	3	0	A_beads
PC	Competition	Exposed	11	1	0	3	0	A_beads
PC	Competition	Exposed	11	1	0	3	0	A_beads
PC	Competition	Exposed	11	1	0	3	0	A_beads
PC	Competition	Exposed	11	1	0	3	0	A_beads
PC	Competition	Exposed	11	1	0	3	0	A_beads
PC	Competition	Exposed	11	1	0	3	0	A_beads
PC	Competition	Exposed	11.3333	1	0	3	0	A_beads
PC	Competition	Exposed	11.3333	1	0	3	0	A_beads
PC	Competition	Exposed	11.3333	1	0	3	0	A_beads
PC	Competition	Exposed	11.3333	1	0	3	0	A_beads
PC	Competition	Exposed	11.3333	1	0	3	0	A_beads
PC	Competition	Exposed	11.3333	1	0	3	0	A_beads
PC	Competition	Exposed	11.3333	1	0	3	0	A_beads
PC	Competition	Exposed	11.3333	1	0	3	0	A_beads
PC	Competition	Exposed	11.3333	1	0	3	0	A_beads
PC	Competition	Exposed	11.3333	1	0	3	0	A_beads
PC	Competition	Exposed	11.3333	1	0	3	0	A_beads
PC	Competition	Exposed	11.3333	1	0	3	0	A_beads
PC	Competition	Exposed	11.3333	1	0	3	0	A_beads
PC	Competition	Exposed	11.3333	1	0	3	0	A_beads
PC	Competition	Exposed	11.3333	1	0	3	0	A_beads
PC	Competition	Exposed	11.6667	1	0	3	0	A_beads
PC	Competition	Exposed	11.6667	1	0	3	0	A_beads
PC	Competition	Exposed	11.6667	1	0	3	0	A_beads
PC	Competition	Exposed	11.6667	1	0	3	0	A_beads
PI	Individual	Exposed	3	0	1	1	1	A_beads
PI	Individual	Exposed	3	0	1	1	1	A_beads
PI	Individual	Exposed	3	0	1	1	1	A_beads
PI	Individual	Exposed	3	0	1	1	1	B_beads
PI	Individual	Exposed	3	0	1	1	1	B_beads
PI	Individual	Exposed	3	0	1	1	1	B_beads
PI	Individual	Exposed	3	0	1	1	1	B_beads
PI	Individual	Exposed	3	0	1	1	1	B_beads
PI	Individual	Exposed	3	0	1	1	1	B_beads
PI	Individual	Exposed	3	0	1	1	1	B_beads
PI	Individual	Exposed	3	0	1	1	1	B_beads
PI	Individual	Exposed	3	0	1	1	1	B_beads
PI	Individual	Exposed	3	0	1	1	1	B_beads
PI	Individual	Exposed	3	0	1	1	1	B_beads
PI	Individual	Exposed	3	0	1	1	1	B_beads
PI	Individual	Exposed	3	0	1	1	1	B_beads
PI	Individual	Exposed	3	0	1	1	1	B_beads
PI	Individual	Exposed	3	0	1	1	1	C_bact
PI	Individual	Exposed	3	0	1	1	1	C_bact
PI	Individual	Exposed	3	0	1	1	1	C_bact
PI	Individual	Exposed	3	0	1	1	1	C_bact
PI	Individual	Exposed	3	0	1	1	1	C_bact
PI	Individual	Exposed	3	0	1	1	1	C_bact
PI	Individual	Exposed	3	0	1	1	1	C_bact
PI	Individual	Exposed	3	0	1	1	1	C_bact
PI	Individual	Exposed	4	0	1	1	1	A_beads
PI	Individual	Exposed	4	0	1	1	1	A_beads
PI	Individual	Exposed	4	0	1	1	1	A_beads
PI	Individual	Exposed	4	0	1	1	1	A_beads
PI	Individual	Exposed	4	0	1	1	1	A_beads
PI	Individual	Exposed	4	0	1	1	1	A_beads
PI	Individual	Exposed	4	0	1	1	1	B_beads
PI	Individual	Exposed	4	0	1	1	1	B_beads
PI	Individual	Exposed	4	0	1	1	1	B_beads
PI	Individual	Exposed	4	0	1	1	1	B_beads
PI	Individual	Exposed	4	0	1	1	1	B_beads
PI	Individual	Exposed	4	0	1	1	1	B_beads
PI	Individual	Exposed	4	0	1	1	1	B_beads
PI	Individual	Exposed	4	0	1	1	1	B_beads
PI	Individual	Exposed	4	0	1	1	1	B_beads
PI	Individual	Exposed	4	0	1	1	1	B_beads
PI	Individual	Exposed	4	0	1	1	1	B_beads
PI	Individual	Exposed	4	0	1	1	1	B_beads
PI	Individual	Exposed	4	0	1	1	1	B_beads
PI	Individual	Exposed	4	0	1	1	1	B_beads
PI	Individual	Exposed	4	0	1	1	1	C_bact
PI	Individual	Exposed	4	0	1	1	1	C_bact
PI	Individual	Exposed	4	0	1	1	1	C_bact
PI	Individual	Exposed	4	0	1	1	1	C_bact
PI	Individual	Exposed	4	0	1	1	1	C_bact
PI	Individual	Exposed	4	0	1	1	1	C_bact
PI	Individual	Exposed	4	0	1	1	1	C_bact
PI	Individual	Exposed	4	0	1	1	1	C_bact
PI	Individual	Exposed	4	0	1	1	1	C_bact
PI	Individual	Exposed	4	0	1	1	1	C_bact
PI	Individual	Exposed	4	0	1	1	1	C_bact
PI	Individual	Exposed	7	1	0	1	0	A_beads
PI	Individual	Exposed	7	1	0	1	0	A_beads
PI	Individual	Exposed	7	1	0	1	0	A_beads
PI	Individual	Exposed	7	1	0	1	0	A_beads
PI	Individual	Exposed	7	1	0	1	0	A_beads
PI	Individual	Exposed	7	1	0	1	0	A_beads
PI	Individual	Exposed	7	1	0	1	0	A_beads
PI	Individual	Exposed	7	1	0	1	0	A_beads
PI	Individual	Exposed	7	1	0	1	0	A_beads
PI	Individual	Exposed	7	1	0	1	0	A_beads
PI	Individual	Exposed	7	1	0	1	0	A_beads
PI	Individual	Exposed	7	1	0	1	0	A_beads
PI	Individual	Exposed	7	1	0	1	0	A_beads
PI	Individual	Exposed	7	1	0	1	0	A_beads
PI	Individual	Exposed	7	1	0	1	0	A_beads
PI	Individual	Exposed	7	1	0	1	0	B_beads
PI	Individual	Exposed	7	1	0	1	0	B_beads
PI	Individual	Exposed	7	1	0	1	0	B_beads
PI	Individual	Exposed	7	1	0	1	0	B_beads
PI	Individual	Exposed	7	1	0	1	0	B_beads
PI	Individual	Exposed	7	1	0	1	0	B_beads
PI	Individual	Exposed	7	1	0	1	0	B_beads
PI	Individual	Exposed	7	1	0	1	0	B_beads
PI	Individual	Exposed	7	1	0	1	0	C_bact
PI	Individual	Exposed	7	1	0	1	0	C_bact
PI	Individual	Exposed	7	1	0	1	0	C_bact
PI	Individual	Exposed	7	1	0	1	0	C_bact
PI	Individual	Exposed	7	1	0	1	0	C_bact
PI	Individual	Exposed	7	1	0	1	0	C_bact
PI	Individual	Exposed	7	1	0	1	0	C_bact
PI	Individual	Exposed	7	1	0	1	0	C_bact
PI	Individual	Exposed	7	1	0	1	0	C_bact
PI	Individual	Exposed	7	1	0	1	0	C_bact
PI	Individual	Exposed	7	1	0	1	0	C_bact
PI	Individual	Exposed	7	1	0	1	0	C_bact
PI	Individual	Exposed	7	1	0	1	0	C_bact
PI	Individual	Exposed	7	1	0	1	0	C_bact
PI	Individual	Exposed	7	1	0	1	0	C_bact
PI	Individual	Exposed	7	1	0	1	0	C_bact
PI	Individual	Exposed	7	1	0	1	0	C_bact
PI	Individual	Exposed	7	1	0	1	0	C_bact
PI	Individual	Exposed	7	1	0	1	0	C_bact
PI	Individual	Exposed	7	1	0	1	0	C_bact
PI	Individual	Exposed	7	1	0	1	0	C_bact
PI	Individual	Exposed	7	1	0	1	0	C_bact
PI	Individual	Exposed	7	1	0	1	0	C_bact
PI	Individual	Exposed	7	1	0	1	0	C_bact
PI	Individual	Exposed	7	1	0	1	0	C_bact
PI	Individual	Exposed	7	1	0	1	0	C_bact
PI	Individual	Exposed	7	1	0	1	0	C_bact
PI	Individual	Exposed	7	1	0	1	0	C_bact
PI	Individual	Exposed	7	1	0	1	0	C_bact
PI	Individual	Exposed	7	1	0	1	0	C_bact
PI	Individual	Exposed	7	1	0	1	0	C_bact
PI	Individual	Exposed	7	1	0	1	0	C_bact
PI	Individual	Exposed	7	1	0	1	0	C_bact
PI	Individual	Exposed	7	1	0	1	0	C_bact
PI	Individual	Exposed	7	1	0	1	0	C_bact
PI	Individual	Exposed	7	1	0	1	0	C_bact
PI	Individual	Exposed	7	1	0	1	0	C_bact
PI	Individual	Exposed	7	1	0	1	0	C_bact
PI	Individual	Exposed	7	1	0	1	0	C_bact
PI	Individual	Exposed	7	1	0	1	0	C_bact
PI	Individual	Exposed	7	1	0	1	0	C_bact
PI	Individual	Exposed	7	1	0	1	0	C_bact
PI	Individual	Exposed	7	1	0	1	0	C_bact
PI	Individual	Exposed	7	1	0	1	0	C_bact
PI	Individual	Exposed	7	1	0	1	0	C_bact
PI	Individual	Exposed	7	1	0	1	0	C_bact
PI	Individual	Exposed	7	1	0	1	0	C_bact
PI	Individual	Exposed	7	1	0	1	0	C_bact
PI	Individual	Exposed	7	1	0	1	0	C_bact
PI	Individual	Exposed	7	1	0	1	0	C_bact
PI	Individual	Exposed	7	1	0	1	0	C_bact
PI	Individual	Exposed	7	1	0	1	0	C_bact
PI	Individual	Exposed	7	1	0	1	0	C_bact
PI	Individual	Exposed	7	1	0	1	0	C_bact
PI	Individual	Exposed	7	1	0	1	0	C_bact
PI	Individual	Exposed	7	1	0	1	0	C_bact
PI	Individual	Exposed	7	1	0	1	0	C_bact
PI	Individual	Exposed	7	1	0	1	0	C_bact
PI	Individual	Exposed	7	1	0	1	0	C_bact
PI	Individual	Exposed	7	1	0	1	0	C_bact
PI	Individual	Exposed	7	1	0	1	0	C_bact
PI	Individual	Exposed	7	1	0	1	0	C_bact
PI	Individual	Exposed	7	1	0	1	0	C_bact
PI	Individual	Exposed	8	1	0	1	0	A_beads
PI	Individual	Exposed	8	1	0	1	0	A_beads
PI	Individual	Exposed	8	1	0	1	0	A_beads
PI	Individual	Exposed	8	1	0	1	0	A_beads
PI	Individual	Exposed	8	1	0	1	0	A_beads
PI	Individual	Exposed	8	1	0	1	0	A_beads
PI	Individual	Exposed	8	1	0	1	0	A_beads
PI	Individual	Exposed	8	1	0	1	0	A_beads
PI	Individual	Exposed	8	1	0	1	0	A_beads
PI	Individual	Exposed	8	1	0	1	0	A_beads
PI	Individual	Exposed	8	1	0	1	0	A_beads
PI	Individual	Exposed	8	1	0	1	0	A_beads
PI	Individual	Exposed	8	1	0	1	0	A_beads
PI	Individual	Exposed	8	1	0	1	0	A_beads
PI	Individual	Exposed	8	1	0	1	0	A_beads
PI	Individual	Exposed	8	1	0	1	0	A_beads
PI	Individual	Exposed	8	1	0	1	0	A_beads
PI	Individual	Exposed	8	1	0	1	0	A_beads
PI	Individual	Exposed	8	1	0	1	0	A_beads
PI	Individual	Exposed	8	1	0	1	0	A_beads
PI	Individual	Exposed	8	1	0	1	0	A_beads
PI	Individual	Exposed	8	1	0	1	0	A_beads
PI	Individual	Exposed	8	1	0	1	0	A_beads
PI	Individual	Exposed	8	1	0	1	0	A_beads
PI	Individual	Exposed	8	1	0	1	0	A_beads
PI	Individual	Exposed	8	1	0	1	0	A_beads
PI	Individual	Exposed	8	1	0	1	0	A_beads
PI	Individual	Exposed	8	1	0	1	0	A_beads
PI	Individual	Exposed	8	1	0	1	0	A_beads
PI	Individual	Exposed	8	1	0	1	0	A_beads
PI	Individual	Exposed	8	1	0	1	0	A_beads
PI	Individual	Exposed	8	1	0	1	0	A_beads
PI	Individual	Exposed	8	1	0	1	0	A_beads
PI	Individual	Exposed	8	1	0	1	0	A_beads
PI	Individual	Exposed	8	1	0	1	0	A_beads
PI	Individual	Exposed	8	1	0	1	0	A_beads
PI	Individual	Exposed	8	1	0	1	0	A_beads
PI	Individual	Exposed	8	1	0	1	0	A_beads
PI	Individual	Exposed	8	1	0	1	0	B_beads
PI	Individual	Exposed	8	1	0	1	0	B_beads
PI	Individual	Exposed	8	1	0	1	0	B_beads
PI	Individual	Exposed	8	1	0	1	0	B_beads
PI	Individual	Exposed	8	1	0	1	0	B_beads
PI	Individual	Exposed	8	1	0	1	0	B_beads
PI	Individual	Exposed	8	1	0	1	0	B_beads
PI	Individual	Exposed	8	1	0	1	0	B_beads
PI	Individual	Exposed	8	1	0	1	0	B_beads
PI	Individual	Exposed	8	1	0	1	0	B_beads
PI	Individual	Exposed	8	1	0	1	0	B_beads
PI	Individual	Exposed	8	1	0	1	0	B_beads
PI	Individual	Exposed	8	1	0	1	0	B_beads
PI	Individual	Exposed	8	1	0	1	0	B_beads
PI	Individual	Exposed	8	1	0	1	0	B_beads
PI	Individual	Exposed	8	1	0	1	0	B_beads
PI	Individual	Exposed	8	1	0	1	0	B_beads
PI	Individual	Exposed	8	1	0	1	0	B_beads
PI	Individual	Exposed	8	1	0	1	0	B_beads
PI	Individual	Exposed	8	1	0	1	0	B_beads
PI	Individual	Exposed	8	1	0	1	0	B_beads
PI	Individual	Exposed	8	1	0	1	0	B_beads
PI	Individual	Exposed	8	1	0	1	0	B_beads
PI	Individual	Exposed	8	1	0	1	0	B_beads
PI	Individual	Exposed	8	1	0	1	0	B_beads
PI	Individual	Exposed	8	1	0	1	0	B_beads
PI	Individual	Exposed	8	1	0	1	0	B_beads
PI	Individual	Exposed	8	1	0	1	0	B_beads
PI	Individual	Exposed	8	1	0	1	0	B_beads
PI	Individual	Exposed	8	1	0	1	0	B_beads
PI	Individual	Exposed	8	1	0	1	0	B_beads
PI	Individual	Exposed	8	1	0	1	0	B_beads
PI	Individual	Exposed	8	1	0	1	0	B_beads
PI	Individual	Exposed	8	1	0	1	0	B_beads
PI	Individual	Exposed	8	1	0	1	0	B_beads
PI	Individual	Exposed	8	1	0	1	0	B_beads
PI	Individual	Exposed	8	1	0	1	0	B_beads
PI	Individual	Exposed	8	1	0	1	0	B_beads
PI	Individual	Exposed	8	1	0	1	0	B_beads
PI	Individual	Exposed	8	1	0	1	0	B_beads
PI	Individual	Exposed	8	1	0	1	0	B_beads
PI	Individual	Exposed	8	1	0	1	0	B_beads
PI	Individual	Exposed	8	1	0	1	0	B_beads
PI	Individual	Exposed	8	1	0	1	0	B_beads
PI	Individual	Exposed	8	1	0	1	0	B_beads
PI	Individual	Exposed	8	1	0	1	0	B_beads
PI	Individual	Exposed	8	1	0	1	0	B_beads
PI	Individual	Exposed	8	1	0	1	0	B_beads
PI	Individual	Exposed	8	1	0	1	0	B_beads
PI	Individual	Exposed	8	1	0	1	0	B_beads
PI	Individual	Exposed	8	1	0	1	0	B_beads
PI	Individual	Exposed	8	1	0	1	0	B_beads
PI	Individual	Exposed	8	1	0	1	0	B_beads
PI	Individual	Exposed	8	1	0	1	0	B_beads
PI	Individual	Exposed	8	1	0	1	0	B_beads
PI	Individual	Exposed	8	1	0	1	0	B_beads
PI	Individual	Exposed	8	1	0	1	0	B_beads
PI	Individual	Exposed	8	1	0	1	0	B_beads
PI	Individual	Exposed	8	1	0	1	0	B_beads
PI	Individual	Exposed	8	1	0	1	0	B_beads
PI	Individual	Exposed	8	1	0	1	0	B_beads
PI	Individual	Exposed	8	1	0	1	0	B_beads
PI	Individual	Exposed	8	1	0	1	0	B_beads
PI	Individual	Exposed	8	1	0	1	0	B_beads
PI	Individual	Exposed	8	1	0	1	0	B_beads
PI	Individual	Exposed	8	1	0	1	0	B_beads
PI	Individual	Exposed	8	1	0	1	0	B_beads
PI	Individual	Exposed	8	1	0	1	0	B_beads
PI	Individual	Exposed	8	1	0	1	0	B_beads
PI	Individual	Exposed	8	1	0	1	0	B_beads
PI	Individual	Exposed	8	1	0	1	0	B_beads
PI	Individual	Exposed	8	1	0	1	0	B_beads
PI	Individual	Exposed	8	1	0	1	0	B_beads
PI	Individual	Exposed	8	1	0	1	0	B_beads
PI	Individual	Exposed	8	1	0	1	0	B_beads
PI	Individual	Exposed	8	1	0	1	0	B_beads
PI	Individual	Exposed	8	1	0	1	0	B_beads
PI	Individual	Exposed	8	1	0	1	0	B_beads
PI	Individual	Exposed	8	1	0	1	0	B_beads
PI	Individual	Exposed	8	1	0	1	0	B_beads
PI	Individual	Exposed	8	1	0	1	0	B_beads
PI	Individual	Exposed	8	1	0	1	0	B_beads
PI	Individual	Exposed	8	1	0	1	0	B_beads
PI	Individual	Exposed	8	1	0	1	0	B_beads
PI	Individual	Exposed	8	1	0	1	0	B_beads
PI	Individual	Exposed	8	1	0	1	0	B_beads
PI	Individual	Exposed	8	1	0	1	0	B_beads
PI	Individual	Exposed	8	1	0	1	0	B_beads
PI	Individual	Exposed	8	1	0	1	0	B_beads
PI	Individual	Exposed	8	1	0	1	0	B_beads
PI	Individual	Exposed	8	1	0	1	0	B_beads
PI	Individual	Exposed	8	1	0	1	0	B_beads
PI	Individual	Exposed	8	1	0	1	0	B_beads
PI	Individual	Exposed	8	1	0	1	0	B_beads
PI	Individual	Exposed	8	1	0	1	0	B_beads
PI	Individual	Exposed	8	1	0	1	0	B_beads
PI	Individual	Exposed	8	1	0	1	0	B_beads
PI	Individual	Exposed	8	1	0	1	0	B_beads
PI	Individual	Exposed	8	1	0	1	0	B_beads
PI	Individual	Exposed	8	1	0	1	0	B_beads
PI	Individual	Exposed	8	1	0	1	0	B_beads
PI	Individual	Exposed	8	1	0	1	0	B_beads
PI	Individual	Exposed	8	1	0	1	0	B_beads
PI	Individual	Exposed	8	1	0	1	0	B_beads
PI	Individual	Exposed	8	1	0	1	0	B_beads
PI	Individual	Exposed	8	1	0	1	0	B_beads
PI	Individual	Exposed	8	1	0	1	0	B_beads
PI	Individual	Exposed	8	1	0	1	0	B_beads
PI	Individual	Exposed	8	1	0	1	0	B_beads
PI	Individual	Exposed	8	1	0	1	0	B_beads
PI	Individual	Exposed	8	1	0	1	0	B_beads
PI	Individual	Exposed	8	1	0	1	0	B_beads
PI	Individual	Exposed	8	1	0	1	0	B_beads
PI	Individual	Exposed	8	1	0	1	0	B_beads
PI	Individual	Exposed	8	1	0	1	0	B_beads
PI	Individual	Exposed	8	1	0	1	0	B_beads
PI	Individual	Exposed	8	1	0	1	0	B_beads
PI	Individual	Exposed	8	1	0	1	0	B_beads
PI	Individual	Exposed	8	1	0	1	0	B_beads
PI	Individual	Exposed	8	1	0	1	0	B_beads
PI	Individual	Exposed	8	1	0	1	0	B_beads
PI	Individual	Exposed	8	1	0	1	0	B_beads
PI	Individual	Exposed	8	1	0	1	0	B_beads
PI	Individual	Exposed	8	1	0	1	0	B_beads
PI	Individual	Exposed	8	1	0	1	0	B_beads
PI	Individual	Exposed	8	1	0	1	0	B_beads
PI	Individual	Exposed	8	1	0	1	0	B_beads
PI	Individual	Exposed	8	1	0	1	0	B_beads
PI	Individual	Exposed	8	1	0	1	0	B_beads
PI	Individual	Exposed	8	1	0	1	0	B_beads
PI	Individual	Exposed	8	1	0	1	0	B_beads
PI	Individual	Exposed	8	1	0	1	0	B_beads
PI	Individual	Exposed	8	1	0	1	0	B_beads
PI	Individual	Exposed	8	1	0	1	0	B_beads
PI	Individual	Exposed	8	1	0	1	0	B_beads
PI	Individual	Exposed	8	1	0	1	0	B_beads
PI	Individual	Exposed	8	1	0	1	0	B_beads
PI	Individual	Exposed	8	1	0	1	0	B_beads
PI	Individual	Exposed	8	1	0	1	0	B_beads
PI	Individual	Exposed	8	1	0	1	0	B_beads
PI	Individual	Exposed	8	1	0	1	0	B_beads
PI	Individual	Exposed	8	1	0	1	0	B_beads
PI	Individual	Exposed	8	1	0	1	0	B_beads
PI	Individual	Exposed	8	1	0	1	0	B_beads
PI	Individual	Exposed	8	1	0	1	0	B_beads
PI	Individual	Exposed	8	1	0	1	0	B_beads
PI	Individual	Exposed	8	1	0	1	0	B_beads
PI	Individual	Exposed	8	1	0	1	0	B_beads
PI	Individual	Exposed	8	1	0	1	0	B_beads
PI	Individual	Exposed	8	0	0	1	0	B_beads
PI	Individual	Exposed	8	1	0	1	0	C_bact
PI	Individual	Exposed	8	1	0	1	0	C_bact
PI	Individual	Exposed	8	1	0	1	0	C_bact
PI	Individual	Exposed	8	1	0	1	0	C_bact
PI	Individual	Exposed	8	1	0	1	0	C_bact
PI	Individual	Exposed	8	1	0	1	0	C_bact
PI	Individual	Exposed	8	1	0	1	0	C_bact
PI	Individual	Exposed	8	1	0	1	0	C_bact
PI	Individual	Exposed	8	1	0	1	0	C_bact
PI	Individual	Exposed	8	1	0	1	0	C_bact
PI	Individual	Exposed	8	1	0	1	0	C_bact
PI	Individual	Exposed	8	1	0	1	0	C_bact
PI	Individual	Exposed	8	1	0	1	0	C_bact
PI	Individual	Exposed	8	1	0	1	0	C_bact
PI	Individual	Exposed	8	1	0	1	0	C_bact
PI	Individual	Exposed	8	1	0	1	0	C_bact
PI	Individual	Exposed	8	1	0	1	0	C_bact
PI	Individual	Exposed	8	1	0	1	0	C_bact
PI	Individual	Exposed	8	1	0	1	0	C_bact
PI	Individual	Exposed	8	1	0	1	0	C_bact
PI	Individual	Exposed	8	1	0	1	0	C_bact
PI	Individual	Exposed	8	1	0	1	0	C_bact
PI	Individual	Exposed	8	1	0	1	0	C_bact
PI	Individual	Exposed	8	1	0	1	0	C_bact
PI	Individual	Exposed	8	1	0	1	0	C_bact
PI	Individual	Exposed	8	1	0	1	0	C_bact
PI	Individual	Exposed	8	1	0	1	0	C_bact
PI	Individual	Exposed	8	1	0	1	0	C_bact
PI	Individual	Exposed	8	1	0	1	0	C_bact
PI	Individual	Exposed	8	1	0	1	0	C_bact
PI	Individual	Exposed	8	1	0	1	0	C_bact
PI	Individual	Exposed	8	1	0	1	0	C_bact
PI	Individual	Exposed	8	1	0	1	0	C_bact
PI	Individual	Exposed	8	1	0	1	0	C_bact
PI	Individual	Exposed	8	1	0	1	0	C_bact
PI	Individual	Exposed	8	1	0	1	0	C_bact
PI	Individual	Exposed	8	1	0	1	0	C_bact
PI	Individual	Exposed	8	1	0	1	0	C_bact
PI	Individual	Exposed	8	1	0	1	0	C_bact
PI	Individual	Exposed	8	1	0	1	0	C_bact
PI	Individual	Exposed	8	1	0	1	0	C_bact
PI	Individual	Exposed	8	1	0	1	0	C_bact
PI	Individual	Exposed	8	1	0	1	0	C_bact
PI	Individual	Exposed	8	1	0	1	0	C_bact
PI	Individual	Exposed	8	1	0	1	0	C_bact
PI	Individual	Exposed	8	1	0	1	0	C_bact
PI	Individual	Exposed	8	1	0	1	0	C_bact
PI	Individual	Exposed	8	1	0	1	0	C_bact
PI	Individual	Exposed	8	1	0	1	0	C_bact
PI	Individual	Exposed	8	1	0	1	0	C_bact
PI	Individual	Exposed	8	1	0	1	0	C_bact
PI	Individual	Exposed	8	1	0	1	0	C_bact
PI	Individual	Exposed	8	1	0	1	0	C_bact
PI	Individual	Exposed	8	1	0	1	0	C_bact
PI	Individual	Exposed	8	1	0	1	0	C_bact
PI	Individual	Exposed	8	1	0	1	0	C_bact
PI	Individual	Exposed	8	1	0	1	0	C_bact
PI	Individual	Exposed	8	1	0	1	0	C_bact
PI	Individual	Exposed	8	1	0	1	0	C_bact
PI	Individual	Exposed	8	1	0	1	0	C_bact
PI	Individual	Exposed	8	1	0	1	0	C_bact
PI	Individual	Exposed	8	1	0	1	0	C_bact
PI	Individual	Exposed	8	1	0	1	0	C_bact
PI	Individual	Exposed	8	1	0	1	0	C_bact
PI	Individual	Exposed	8	1	0	1	0	C_bact
PI	Individual	Exposed	8	1	0	1	0	C_bact
PI	Individual	Exposed	8	1	0	1	0	C_bact
PI	Individual	Exposed	8	1	0	1	0	C_bact
PI	Individual	Exposed	8	1	0	1	0	C_bact
PI	Individual	Exposed	8	1	0	1	0	C_bact
PI	Individual	Exposed	8	1	0	1	0	C_bact
PI	Individual	Exposed	8	1	0	1	0	C_bact
PI	Individual	Exposed	8	1	0	1	0	C_bact
PI	Individual	Exposed	8	1	0	1	0	C_bact
PI	Individual	Exposed	8	1	0	1	0	C_bact
PI	Individual	Exposed	8	1	0	1	0	C_bact
PI	Individual	Exposed	8	1	0	1	0	C_bact
PI	Individual	Exposed	8	1	0	1	0	C_bact
PI	Individual	Exposed	8	1	0	1	0	C_bact
PI	Individual	Exposed	8	1	0	1	0	C_bact
PI	Individual	Exposed	8	1	0	1	0	C_bact
PI	Individual	Exposed	8	1	0	1	0	C_bact
PI	Individual	Exposed	8	1	0	1	0	C_bact
PI	Individual	Exposed	8	1	0	1	0	C_bact
PI	Individual	Exposed	8	1	0	1	0	C_bact
PI	Individual	Exposed	8	1	0	1	0	C_bact
PI	Individual	Exposed	8	1	0	1	0	C_bact
PI	Individual	Exposed	8	1	0	1	0	C_bact
PI	Individual	Exposed	8	1	0	1	0	C_bact
PI	Individual	Exposed	8	1	0	1	0	C_bact
PI	Individual	Exposed	8	1	0	1	0	C_bact
PI	Individual	Exposed	8	1	0	1	0	C_bact
PI	Individual	Exposed	8	1	0	1	0	C_bact
PI	Individual	Exposed	8	1	0	1	0	C_bact
PI	Individual	Exposed	8	1	0	1	0	C_bact
PI	Individual	Exposed	8	1	0	1	0	C_bact
PI	Individual	Exposed	8	1	0	1	0	C_bact
PI	Individual	Exposed	8	1	0	1	0	C_bact
PI	Individual	Exposed	8	1	0	1	0	C_bact
PI	Individual	Exposed	8	1	0	1	0	C_bact
PI	Individual	Exposed	8	1	0	1	0	C_bact
PI	Individual	Exposed	8	1	0	1	0	C_bact
PI	Individual	Exposed	8	1	0	1	0	C_bact
PI	Individual	Exposed	8	1	0	1	0	C_bact
PI	Individual	Exposed	8	1	0	1	0	C_bact
PI	Individual	Exposed	8	1	0	1	0	C_bact
PI	Individual	Exposed	8	1	0	1	0	C_bact
PI	Individual	Exposed	8	1	0	1	0	C_bact
PI	Individual	Exposed	8	1	0	1	0	C_bact
PI	Individual	Exposed	8	1	0	1	0	C_bact
PI	Individual	Exposed	8	1	0	1	0	C_bact
PI	Individual	Exposed	8	1	0	1	0	C_bact
PI	Individual	Exposed	8	1	0	1	0	C_bact
PI	Individual	Exposed	8	1	0	1	0	C_bact
PI	Individual	Exposed	8	1	0	1	0	C_bact
PI	Individual	Exposed	8	1	0	1	0	C_bact
PI	Individual	Exposed	8	1	0	1	0	C_bact
PI	Individual	Exposed	8	1	0	1	0	C_bact
PI	Individual	Exposed	8	1	0	1	0	C_bact
PI	Individual	Exposed	8	1	0	1	0	C_bact
PI	Individual	Exposed	8	1	0	1	0	C_bact
PI	Individual	Exposed	8	1	0	1	0	C_bact
PI	Individual	Exposed	8	1	0	1	0	C_bact
PI	Individual	Exposed	8	1	0	1	0	C_bact
PI	Individual	Exposed	8	1	0	1	0	C_bact
PI	Individual	Exposed	8	1	0	1	0	C_bact
PI	Individual	Exposed	8	1	0	1	0	C_bact
PI	Individual	Exposed	8	1	0	1	0	C_bact
PI	Individual	Exposed	8	1	0	1	0	C_bact
PI	Individual	Exposed	8	1	0	1	0	C_bact
PI	Individual	Exposed	8	1	0	1	0	C_bact
PI	Individual	Exposed	8	1	0	1	0	C_bact
PI	Individual	Exposed	8	1	0	1	0	C_bact
PI	Individual	Exposed	8	1	0	1	0	C_bact
PI	Individual	Exposed	8	1	0	1	0	C_bact
PI	Individual	Exposed	8	1	0	1	0	C_bact
PI	Individual	Exposed	8	1	0	1	0	C_bact
PI	Individual	Exposed	8	1	0	1	0	C_bact
PI	Individual	Exposed	8	1	0	1	0	C_bact
PI	Individual	Exposed	8	1	0	1	0	C_bact
PI	Individual	Exposed	8	1	0	1	0	C_bact
PI	Individual	Exposed	8	1	0	1	0	C_bact
PI	Individual	Exposed	8	1	0	1	0	C_bact
PI	Individual	Exposed	8	1	0	1	0	C_bact
PI	Individual	Exposed	8	1	0	1	0	C_bact
PI	Individual	Exposed	8	1	0	1	0	C_bact
PI	Individual	Exposed	8	1	0	1	0	C_bact
PI	Individual	Exposed	8	1	0	1	0	C_bact
PI	Individual	Exposed	8	1	0	1	0	C_bact
PI	Individual	Exposed	8	1	0	1	0	C_bact
PI	Individual	Exposed	8	1	0	1	0	C_bact
PI	Individual	Exposed	8	1	0	1	0	C_bact
PI	Individual	Exposed	8	1	0	1	0	C_bact
PI	Individual	Exposed	8	1	0	1	0	C_bact
PI	Individual	Exposed	8	1	0	1	0	C_bact
PI	Individual	Exposed	8	1	0	1	0	C_bact
PI	Individual	Exposed	8	1	0	1	0	C_bact
PI	Individual	Exposed	8	1	0	1	0	C_bact
PI	Individual	Exposed	8	1	0	1	0	C_bact
PI	Individual	Exposed	8	1	0	1	0	C_bact
PI	Individual	Exposed	8	1	0	1	0	C_bact
PI	Individual	Exposed	8	1	0	1	0	C_bact
PI	Individual	Exposed	8	1	0	1	0	C_bact
PI	Individual	Exposed	8	1	0	1	0	C_bact
PI	Individual	Exposed	8	1	0	1	0	C_bact
PI	Individual	Exposed	8	1	0	1	0	C_bact
PI	Individual	Exposed	8	1	0	1	0	C_bact
PI	Individual	Exposed	8	1	0	1	0	C_bact
PI	Individual	Exposed	8	1	0	1	0	C_bact
PI	Individual	Exposed	8	1	0	1	0	C_bact
PI	Individual	Exposed	8	1	0	1	0	C_bact
PI	Individual	Exposed	8	1	0	1	0	C_bact
PI	Individual	Exposed	8	1	0	1	0	C_bact
PI	Individual	Exposed	8	1	0	1	0	C_bact
PI	Individual	Exposed	8	1	0	1	0	C_bact
PI	Individual	Exposed	8	1	0	1	0	C_bact
PI	Individual	Exposed	8	1	0	1	0	C_bact
PI	Individual	Exposed	8	1	0	1	0	C_bact
PI	Individual	Exposed	8	1	0	1	0	C_bact
PI	Individual	Exposed	8	1	0	1	0	C_bact
PI	Individual	Exposed	8	1	0	1	0	C_bact
[truncated: 183 more rows]

## Sheet: Beads_db
Larval exposure to an insecticide and competition for food modulate the immune responses of adult Anopheles gambiae
		G. Hauser, J. C. Koella
Dataset2 : Melanization assay
trt	competition_status	larval_exposure	bead_size	wl	bgv	melan.bin	bloc				trt		Treatment abbreviation
CC	Competition	Unexposed	80.644	0.313	197.7	1	A				competition_status		Larval competition (larvae reared by groups of three ("Competition") or individually ("Individual"))
CC	Competition	Unexposed	96.619	0.276	192.3	1	A				larval_exposure		Exposure of larvae to permethrin 0.1 µg/L ("Exposed" vs "Unexposed")
CC	Competition	Unexposed	74.48	0.267	190.8	1	A				bead_size		Bead diameter [µm]
CC	Competition	Unexposed	94.571	0.263	190.7	1	A				wl		wing length [cm]
CC	Competition	Unexposed	82.5	0.282	187.2	1	A				bgv		bead grey value (0= white; 256 = black
CC	Competition	Unexposed	58.713	0.258	181.2	1	A				melan.bin		melanization success (visually assessed: 1 = bead fully or partially melanized / 0= unmelanized bead)
CC	Competition	Unexposed	80.631	0.288	180	1	A				bloc		Experimental block
CC	Competition	Unexposed	90.186	0.268	173.3	1	A
CC	Competition	Unexposed	77.847	0.284	173.3	1	A
CC	Competition	Unexposed	80.846	0.285	171.4	1	A
CC	Competition	Unexposed	74.219	0.289	170.2	1	A
CC	Competition	Unexposed	73.813	0.286	167.5	1	A
CC	Competition	Unexposed	94.221	0.287	166.1	1	A
CC	Competition	Unexposed	89.674	0.271	163.5	1	A
CC	Competition	Unexposed	90.304	0.267	158.9	1	A
CC	Competition	Unexposed	84.085	0.259	147.5	1	A
CC	Competition	Unexposed	118.901	0.293	144.1	1	A
CC	Competition	Unexposed	75.922	0.277	134.9	1	A
CC	Competition	Unexposed	73.441	0.292	130.5	1	A
CC	Competition	Unexposed	88.583	0.292	118.7	1	A
CC	Competition	Unexposed	63.305	0.27	100.6	1	A
CC	Competition	Unexposed	86.225	0.275	99.117	1	A
CC	Competition	Unexposed	85.315	0.297	97	1	A
CC	Competition	Unexposed	74.566	0.305	95.2	1	A
CC	Competition	Unexposed	71.527	0.268	91.3	1	A
CC	Competition	Unexposed	89.991	0.276	87.4	1	A
CC	Competition	Unexposed	67.936	0.284	78.9	1	A
CC	Competition	Unexposed	87.184	0.291	64.9	1	A
CC	Competition	Unexposed	91.254	0.279	57.4	1	A
CC	Competition	Unexposed	77.862	0.297	54.4	1	A
CC	Competition	Unexposed	80.963	0.269	47	1	A
CC	Competition	Unexposed	79.088	0.295	41.8	1	A
CC	Competition	Unexposed	87.879		41.7	1	A
CC	Competition	Unexposed	67.316	0.299	39.4	1	A
CC	Competition	Unexposed	80.079	0.289	34.8	1	A
CC	Competition	Unexposed	88.301		30.1	1	A
CC	Competition	Unexposed	76.051	0.277	24.1	1	A
CC	Competition	Unexposed	89.371		23.1	1	A
CC	Competition	Unexposed	63.239		21.8	1	A
CC	Competition	Unexposed	73.533	0.27	19.3	1	A
CC	Competition	Unexposed	80.547	0.298	17.3	0	A
CC	Competition	Unexposed	83.117	0.27	16	1	A
CC	Competition	Unexposed	79.954	0.272	16	1	A
CC	Competition	Unexposed	82.815	0.278	13.8	0	A
CC	Competition	Unexposed	75.329	0.291	13.8	0	A
CC	Competition	Unexposed	79.447	0.278	12.9	0	A
CC	Competition	Unexposed	77.275	0.289	11.9	0	A
CC	Competition	Unexposed	74.784	0.285	11.9	1	A
CC	Competition	Unexposed	71.319	0.282	11.3	0	A
CC	Competition	Unexposed	66.368	0.278	11.1	1	A
CC	Competition	Unexposed	90.33	0.27	9.4	0	A
CC	Competition	Unexposed	69.478	0.288	8.6	0	A
CC	Competition	Unexposed	81.075	0.27	8.2	0	A
CC	Competition	Unexposed	85.138	0.268	8.1	0	A
CC	Competition	Unexposed	64.834	0.292	7.7	0	A
CC	Competition	Unexposed	76.605	0.281	7.2	0	A
CC	Competition	Unexposed	82.168	0.249	6.7	0	A
CC	Competition	Unexposed	81.405	0.26	5.5	0	A
CC	Competition	Unexposed	69.773	0.287	4.9	0	A
CC	Competition	Unexposed	76.644	0.272	4.1	0	A
CC	Competition	Unexposed	83.3	0.284	214	1	B
CC	Competition	Unexposed	86.3	0.281	213	1	B
CC	Competition	Unexposed	83	0.274	212.7	1	B
CC	Competition	Unexposed	87	0.288	211.3	1	B
CC	Competition	Unexposed	70.4	0.269	203.6	1	B
CC	Competition	Unexposed	78.4	0.28	202.2	1	B
CC	Competition	Unexposed	78.3	0.304	202	1	B
CC	Competition	Unexposed	88	0.299	198.2	1	B
CC	Competition	Unexposed	74.6	0.304	194.3	1	B
CC	Competition	Unexposed	77.9	0.27	192	1	B
CC	Competition	Unexposed	71.6	0.276	187.6	1	B
CC	Competition	Unexposed	89.2	0.262	185.8	1	B
CC	Competition	Unexposed	74	0.298	184.6	1	B
CC	Competition	Unexposed	75.4	0.312	181.2	1	B
CC	Competition	Unexposed	63	0.293	179.2	1	B
CC	Competition	Unexposed	80.3	0.27	174.8	1	B
CC	Competition	Unexposed	79.4	0.279	168.7	1	B
CC	Competition	Unexposed	79	0.283	165.5	1	B
CC	Competition	Unexposed	83.9		164	1	B
CC	Competition	Unexposed	68	0.285	163.7	1	B
CC	Competition	Unexposed	71.9	0.287	160.9	1	B
CC	Competition	Unexposed	93.8	0.286	159.4	1	B
CC	Competition	Unexposed	67.3	0.286	153	1	B
CC	Competition	Unexposed	82.1	0.287	148	1	B
CC	Competition	Unexposed	80.2	0.282	146.4	1	B
CC	Competition	Unexposed	72.2	0.291	143.3	1	B
CC	Competition	Unexposed	82.1	0.286	140.4	1	B
CC	Competition	Unexposed	80	0.279	133.5	1	B
CC	Competition	Unexposed	94.6	0.279	130.9	1	B
CC	Competition	Unexposed	76.1	0.272	129.8	1	B
CC	Competition	Unexposed	70.4	0.277	127	1	B
CC	Competition	Unexposed	86.4	0.27	126.4	1	B
CC	Competition	Unexposed	70.1	0.287	125.7	1	B
CC	Competition	Unexposed	69.14	0.295	123.1	1	B
CC	Competition	Unexposed	73.9	0.274	120.2	1	B
CC	Competition	Unexposed	79.7	0.301	116.5	1	B
CC	Competition	Unexposed	89	0.268	116	1	B
CC	Competition	Unexposed	69.2	0.273	111.1	1	B
CC	Competition	Unexposed	68.84	0.294	106.4	1	B
CC	Competition	Unexposed	65.7	0.272	76.3	1	B
CC	Competition	Unexposed	84.1	0.292	74.5	1	B
CC	Competition	Unexposed	86.6	0.268	73.9	1	B
CC	Competition	Unexposed	68.27	0.309	64.99	1	B
CC	Competition	Unexposed	70.2	0.291	62.2	1	B
CC	Competition	Unexposed	72.1	0.259	61.8	1	B
CC	Competition	Unexposed	77.7	0.276	55.7	1	B
CC	Competition	Unexposed	86.1	0.264	51.7	1	B
CC	Competition	Unexposed	82.8	0.274	40	1	B
CC	Competition	Unexposed	72.1	0.286	35	1	B
CC	Competition	Unexposed	82.4	0.274	20.7	1	B
CC	Competition	Unexposed	85.4	0.27	16.6	1	B
CC	Competition	Unexposed	74.7	0.283	7.7	1	B
CC	Competition	Unexposed	77.2	0.281	4.8	0	B
CC	Competition	Unexposed	77.2	0.277	1.6	0	B
CC	Competition	Unexposed	84.4	0.279	0.3	0	B
CC	Competition	Unexposed	88.4	0.289	0	0	B
CC	Competition	Unexposed	82.1	0.28	0	0	B
CC	Competition	Unexposed	77.4	0.297	0	0	B
CC	Competition	Unexposed	75.4	0.29	0	0	B
CC	Competition	Unexposed	74	0.274	0	0	B
CC	Competition	Unexposed	72.8	0.28	0	0	B
CC	Competition	Unexposed	63.9	0.297	0	0	B
CI	Individual	Unexposed	102.788	0.313	223.3	1	A
CI	Individual	Unexposed	90.684	0.308	204.5	1	A
CI	Individual	Unexposed	106.413	0.305	204.4	1	A
CI	Individual	Unexposed	86.394	0.321	196.4	1	A
CI	Individual	Unexposed	102.571	0.321	188.9	1	A
CI	Individual	Unexposed	93.406	0.325	188.1	1	A
CI	Individual	Unexposed	99.023	0.308	181.3	1	A
CI	Individual	Unexposed	106.25	0.309	180.2	1	A
CI	Individual	Unexposed	95.306	0.295	177	1	A
CI	Individual	Unexposed	95.482	0.3	175.3	1	A
CI	Individual	Unexposed	94.539	0.312	173.8	1	A
CI	Individual	Unexposed	92.874	0.301	168	1	A
CI	Individual	Unexposed	78.394	0.314	167.8	1	A
CI	Individual	Unexposed	92.463	0.298	166.4	1	A
CI	Individual	Unexposed	89.237	0.324	157.8	1	A
CI	Individual	Unexposed	96.364	0.287	151.9	1	A
CI	Individual	Unexposed	71.824	0.3	146.1	1	A
CI	Individual	Unexposed	102.216	0.312	119.1	1	A
CI	Individual	Unexposed	118.98	0.288	100.5	1	A
CI	Individual	Unexposed	78.3	0.309	100.2	1	A
CI	Individual	Unexposed	88.02	0.311	99.1	1	A
CI	Individual	Unexposed	81.751	0.307	81.9	1	A
CI	Individual	Unexposed	89.785	0.306	60.4	1	A
CI	Individual	Unexposed	100.048	0.282	44	1	A
CI	Individual	Unexposed	105.06	0.306	43.4	1	A
CI	Individual	Unexposed	87.181	0.297	32.5	1	A
CI	Individual	Unexposed	87.18	0.306	29.7	1	A
CI	Individual	Unexposed	81.481	0.297	21.3	0	A
CI	Individual	Unexposed	103.4	0.301	18.2	1	A
CI	Individual	Unexposed	97.776	0.311	18.1	1	A
CI	Individual	Unexposed	64.478	0.323	17	1	A
CI	Individual	Unexposed	85.839	0.322	10.5	1	A
CI	Individual	Unexposed	73.773	0.308	8.6	0	A
CI	Individual	Unexposed	72.892	0.31	2.7	0	A
CI	Individual	Unexposed	96.486	0.295	1.3	0	A
CI	Individual	Unexposed	68.75	0.293	1.3	0	A
CI	Individual	Unexposed	71.6		0.5	0	A
CI	Individual	Unexposed	110.4	0.327	229.7	1	B
CI	Individual	Unexposed	77.2	0.328	221.3	1	B
CI	Individual	Unexposed	99.5	0.316	220.1	1	B
CI	Individual	Unexposed	99.9	0.328	219.8	1	B
CI	Individual	Unexposed	67.7	0.328	217.6	1	B
CI	Individual	Unexposed	78.4	0.324	217.2	1	B
CI	Individual	Unexposed	95.4	0.331	216.9	1	B
CI	Individual	Unexposed	75.1	0.321	216.6	1	B
CI	Individual	Unexposed	68.1	0.342	215.6	1	B
CI	Individual	Unexposed	114.1	0.333	214.1	1	B
CI	Individual	Unexposed	88.4	0.329	213.9	1	B
CI	Individual	Unexposed	103.7	0.324	210.5	1	B
CI	Individual	Unexposed	103.5	0.313	208.1	1	B
CI	Individual	Unexposed	83.2	0.313	208	1	B
CI	Individual	Unexposed	83.1	0.341	208	1	B
CI	Individual	Unexposed	93.7	0.314	207.9	1	B
CI	Individual	Unexposed	69.6	0.332	207.5	1	B
CI	Individual	Unexposed	77.3	0.315	206.9	1	B
CI	Individual	Unexposed	120.5	0.312	206.4	1	B
CI	Individual	Unexposed	82.8	0.329	205.2	1	B
CI	Individual	Unexposed	100.4	0.312	203.8	1	B
CI	Individual	Unexposed	74.7	0.325	203.5	1	B
CI	Individual	Unexposed	87.7	0.305	202.1	1	B
CI	Individual	Unexposed	78.1	0.324	201	1	B
CI	Individual	Unexposed	93.8	0.307	198.5	1	B
CI	Individual	Unexposed	88.8	0.33	194.9	1	B
CI	Individual	Unexposed	84.4	0.329	191.6	1	B
CI	Individual	Unexposed	62.5	0.329	191.2	1	B
CI	Individual	Unexposed	74.2	0.316	190.7	1	B
CI	Individual	Unexposed	99.9	0.308	189.5	1	B
CI	Individual	Unexposed	75.5	0.313	187.7	1	B
CI	Individual	Unexposed	99.9	0.317	185.8	1	B
CI	Individual	Unexposed	87.8	0.315	185.3	1	B
CI	Individual	Unexposed	97.2	0.309	178.8	1	B
CI	Individual	Unexposed	92.4	0.326	174.9	1	B
CI	Individual	Unexposed	66.9	0.336	172.9	1	B
CI	Individual	Unexposed	78.8	0.315	170	1	B
CI	Individual	Unexposed	87.4	0.308	165.3	1	B
CI	Individual	Unexposed	72.5	0.317	163.4	1	B
CI	Individual	Unexposed	71.9	0.32	160.5	1	B
CI	Individual	Unexposed	96.1	0.315	159	1	B
CI	Individual	Unexposed	65	0.321	158.8	1	B
CI	Individual	Unexposed	89.4	0.308	158	1	B
CI	Individual	Unexposed	91.3	0.33	149.8	1	B
CI	Individual	Unexposed	108.8	0.316	149.1	1	B
CI	Individual	Unexposed	106.9	0.327	135.4	1	B
CI	Individual	Unexposed	76.6	0.324	131.9	1	B
CI	Individual	Unexposed	93.9	0.322	114.4	1	B
CI	Individual	Unexposed	86.5	0.33	110.9	1	B
CI	Individual	Unexposed	89.6	0.308	107.2	1	B
CI	Individual	Unexposed	95.3	0.332	102.9	1	B
CI	Individual	Unexposed	92.1	0.329	97.1	1	B
CI	Individual	Unexposed	71.7	0.308	88.1	1	B
CI	Individual	Unexposed	79.5	0.314	83.9	1	B
CI	Individual	Unexposed	79.8	0.328	65.9	1	B
CI	Individual	Unexposed	77.1	0.296	60.5	1	B
CI	Individual	Unexposed	109.5	0.32	57.3	1	B
CI	Individual	Unexposed	68.3	0.333	55.5	1	B
CI	Individual	Unexposed	117.9	0.324	48	1	B
CI	Individual	Unexposed	95	0.33	36	1	B
CI	Individual	Unexposed	74	0.319	23.6	1	B
CI	Individual	Unexposed	76.2	0.338	22.1	1	B
CI	Individual	Unexposed	80.5	0.327	17.6	1	B
CI	Individual	Unexposed	96	0.32	12.3	1	B
CI	Individual	Unexposed	97.6	0.317	3.5	0	B
CI	Individual	Unexposed	83.5	0.321	1.6	0	B
CI	Individual	Unexposed	93.6	0.32	0	0	B
CI	Individual	Unexposed	83.6	0.328	0	0	B
CI	Individual	Unexposed	76.5	0.327	0	0	B
CI	Individual	Unexposed	73.2	0.322	0	0	B
PC	Competition	Exposed	83.559	0.294	203.2	1	A
PC	Competition	Exposed	106.027	0.282	198.2	1	A
PC	Competition	Exposed	92.587	0.267	197.5	1	A
PC	Competition	Exposed	80.563	0.279	184.8	1	A
PC	Competition	Exposed	81.296	0.297	183.9	1	A
PC	Competition	Exposed	86.338	0.288	177.5	1	A
PC	Competition	Exposed	66.196	0.284	176.8	1	A
PC	Competition	Exposed	88.556	0.278	164.9	1	A
PC	Competition	Exposed	95.079	0.269	163.5	1	A
PC	Competition	Exposed	80.927	0.276	161.5	1	A
PC	Competition	Exposed	85.093	0.287	159	1	A
PC	Competition	Exposed	78.908	0.288	158.4	1	A
PC	Competition	Exposed	77.872	0.29	142.2	1	A
PC	Competition	Exposed	81.306	0.291	129.9	1	A
PC	Competition	Exposed	77.469	0.252	124.6	1	A
PC	Competition	Exposed	60.471	0.296	117.5	1	A
PC	Competition	Exposed	73.961	0.266	110	1	A
PC	Competition	Exposed	79.612	0.308	109.4	1	A
PC	Competition	Exposed	75.549	0.28	105.4	1	A
PC	Competition	Exposed	90.325	0.271	102.1	1	A
PC	Competition	Exposed	83.364	0.283	101.8	1	A
PC	Competition	Exposed	84.036	0.264	100.6	1	A
PC	Competition	Exposed	80.754	0.309	97.8	1	A
PC	Competition	Exposed	69.231	0.29	94.5	1	A
PC	Competition	Exposed	82.38	0.296	70.5	1	A
PC	Competition	Exposed	72.539	0.272	68.6	1	A
PC	Competition	Exposed	69.826	0.29	65.5	1	A
PC	Competition	Exposed	80.898	0.275	62	1	A
PC	Competition	Exposed	73.08	0.275	47.1	1	A
PC	Competition	Exposed	80.644	0.297	46.9	1	A
PC	Competition	Exposed	70.455	0.312	36.3	1	A
PC	Competition	Exposed	70.549	0.288	34.9	1	A
PC	Competition	Exposed	78.239	0.275	30.8	1	A
PC	Competition	Exposed	80.117	0.276	30.7	1	A
PC	Competition	Exposed	63.846	0.268	21.6	1	A
PC	Competition	Exposed	78.254	0.295	17.4	1	A
PC	Competition	Exposed	78.659	0.285	16.2	1	A
PC	Competition	Exposed	82.52	0.288	14.1	1	A
PC	Competition	Exposed	82.956	0.266	13.2	1	A
PC	Competition	Exposed	97.732	0.28	13	0	A
PC	Competition	Exposed	70.853	0.273	12.1	0	A
PC	Competition	Exposed	75.784	0.267	9.7	0	A
PC	Competition	Exposed	85.312	0.268	8	0	A
PC	Competition	Exposed	64.901	0.277	5.2	0	A
PC	Competition	Exposed	82.374	0.278	2.9	0	A
PC	Competition	Exposed	73.753	0.277	2.4	0	A
PC	Competition	Exposed	78.745	0.262	2.3	0	A
PC	Competition	Exposed	82.98	0.281	1.4	0	A
PC	Competition	Exposed	74.7	0.297	214.2	1	B
PC	Competition	Exposed	90.6	0.278	213.5	1	B
PC	Competition	Exposed	96.7	0.265	212.5	1	B
PC	Competition	Exposed	81.6	0.29	212.4	1	B
PC	Competition	Exposed	77.9	0.304	204.7	1	B
PC	Competition	Exposed	88.3	0.269	204.1	1	B
PC	Competition	Exposed	106.9	0.284	204	1	B
PC	Competition	Exposed	70	0.282	195	1	B
PC	Competition	Exposed	91	0.273	193.2	1	B
PC	Competition	Exposed	77.3	0.286	190.1	1	B
PC	Competition	Exposed	69.7	0.296	188.6	1	B
PC	Competition	Exposed	71.3	0.271	181.1	1	B
PC	Competition	Exposed	102.9	0.283	177.9	1	B
PC	Competition	Exposed	73.6	0.282	176.7	1	B
PC	Competition	Exposed	65.5	0.283	173.8	1	B
PC	Competition	Exposed	88.7	0.275	172.1	1	B
PC	Competition	Exposed	76.8	0.295	171.9	1	B
PC	Competition	Exposed	82.8	0.287	168.1	1	B
PC	Competition	Exposed	51.2	0.292	164.4	1	B
PC	Competition	Exposed	73.7	0.29	164.2	1	B
PC	Competition	Exposed	87.8	0.314	162.8	1	B
PC	Competition	Exposed	78.5	0.31	162.3	1	B
PC	Competition	Exposed	75	0.281	156.4	1	B
PC	Competition	Exposed	99.4	0.27	144.9	1	B
PC	Competition	Exposed	79.4	0.294	143.6	1	B
PC	Competition	Exposed	94.3	0.289	138.6	1	B
PC	Competition	Exposed	78.2	0.267	136.7	1	B
PC	Competition	Exposed	87.3	0.287	129	1	B
PC	Competition	Exposed	79	0.296	126.6	1	B
PC	Competition	Exposed	70.2	0.32	126.2	1	B
PC	Competition	Exposed	63.9	0.277	126	1	B
PC	Competition	Exposed	68.8	0.275	122.7	1	B
PC	Competition	Exposed	89.7	0.298	121.6	1	B
PC	Competition	Exposed	80.1	0.295	120.5	1	B
PC	Competition	Exposed	83.1	0.298	97.3	1	B
PC	Competition	Exposed	75	0.275	87.1	1	B
PC	Competition	Exposed	70.7	0.288	84.3	1	B
PC	Competition	Exposed	95.7	0.293	76.8	1	B
PC	Competition	Exposed	83.6	0.3	71.7	1	B
PC	Competition	Exposed	73.7	0.297	67.6	1	B
PC	Competition	Exposed	72.1	0.3	66.7	1	B
PC	Competition	Exposed	68.1	0.276	63.8	1	B
PC	Competition	Exposed	81.4	0.316	55.8	1	B
PC	Competition	Exposed	72.1	0.286	53.3	1	B
PC	Competition	Exposed	76.1	0.284	48.6	1	B
PC	Competition	Exposed	66.5	0.265	46.2	1	B
PC	Competition	Exposed	61.8	0.319	45.6	1	B
PC	Competition	Exposed	80.7	0.272	43.9	1	B
PC	Competition	Exposed	72.4	0.301	42.6	1	B
PC	Competition	Exposed	72.6	0.287	41.7	1	B
PC	Competition	Exposed	73.9	0.286	39.7	1	B
PC	Competition	Exposed	65.9	0.295	39.2	1	B
PC	Competition	Exposed	75.8	0.277	31.1	1	B
PC	Competition	Exposed	78.8	0.313	28.5	1	B
PC	Competition	Exposed	87.8	0.269	24.5	1	B
PC	Competition	Exposed	75.8	0.275	23.3	1	B
PC	Competition	Exposed	79.1	0.288	22.1	1	B
PC	Competition	Exposed	76.4	0.287	17.1	1	B
PC	Competition	Exposed	84.7	0.277	6.9	1	B
PC	Competition	Exposed	77.1	0.261	6.7	1	B
PC	Competition	Exposed	75.8	0.291	5.7	1	B
PC	Competition	Exposed	82.8	0.281	5.3	1	B
PC	Competition	Exposed	67.7	0.293	2.7	0	B
PC	Competition	Exposed	93.2	0.265	1.9	0	B
PC	Competition	Exposed	74.2	0.281	1.8	0	B
PC	Competition	Exposed	89	0.282	1.6	0	B
PC	Competition	Exposed	72.8	0.278	1.6	0	B
PC	Competition	Exposed	70.5	0.29	1.4	0	B
PC	Competition	Exposed	65.2	0.285	1.3	0	B
PI	Individual	Exposed	88.504	0.325	200.8	1	A
PI	Individual	Exposed	90.731	0.333	200.6	1	A
PI	Individual	Exposed	90.618	0.311	199.6	1	A
PI	Individual	Exposed	96.999	0.307	194.8	1	A
PI	Individual	Exposed	110.412	0.309	192.7	1	A
PI	Individual	Exposed	83.556	0.335	192.7	1	A
PI	Individual	Exposed	88.701	0.288	190.2	1	A
PI	Individual	Exposed	89.175	0.302	190.1	1	A
PI	Individual	Exposed	86.929	0.338	186.9	1	A
PI	Individual	Exposed	72.723	0.3	180.7	1	A
PI	Individual	Exposed	109.488	0.326	174.6	1	A
PI	Individual	Exposed	95.651	0.33	170.9	1	A
PI	Individual	Exposed	82.715	0.298	170	1	A
PI	Individual	Exposed	87.531	0.321	165.4	1	A
PI	Individual	Exposed	96.042	0.305	162.1	1	A
PI	Individual	Exposed	70.909	0.305	153	1	A
PI	Individual	Exposed	79.992	0.316	152.6	1	A
PI	Individual	Exposed	99.151	0.293	145	1	A
PI	Individual	Exposed	98.657	0.288	144.7	1	A
PI	Individual	Exposed	72.83	0.321	132.2	1	A
PI	Individual	Exposed	123.524	0.325	125.5	1	A
PI	Individual	Exposed	89.681	0.32	114.1	1	A
PI	Individual	Exposed	131.829	0.319	100.3	1	A
PI	Individual	Exposed	106.785	0.308	98.9	1	A
PI	Individual	Exposed	86.733	0.297	77.4	1	A
PI	Individual	Exposed	105.343	0.318	68.2	1	A
PI	Individual	Exposed	89.787	0.316	66	1	A
PI	Individual	Exposed	83.335	0.305	62.4	1	A
PI	Individual	Exposed	99.056	0.3	62.3	1	A
PI	Individual	Exposed	97.302	0.31	60.8	1	A
PI	Individual	Exposed	97.527	0.305	58	1	A
PI	Individual	Exposed	95.105	0.32	50.4	1	A
PI	Individual	Exposed	77.503	0.289	29.6	1	A
PI	Individual	Exposed	111.416	0.305	4.1	0	A
PI	Individual	Exposed	83.649	0.3	0.3	0	A
PI	Individual	Exposed	100.6	0.321	233.4	1	B
PI	Individual	Exposed	74.6	0.333	228.9	1	B
PI	Individual	Exposed	90.9	0.333	228.5	1	B
PI	Individual	Exposed	120.5	0.319	228.3	1	B
PI	Individual	Exposed	113.8	0.333	228	1	B
PI	Individual	Exposed	80.4	0.323	227.1	1	B
PI	Individual	Exposed	115.8	0.324	224.2	1	B
PI	Individual	Exposed	97.6	0.316	222.8	1	B
PI	Individual	Exposed	70.9	0.315	221.7	1	B
PI	Individual	Exposed	80.3	0.331	221.6	1	B
PI	Individual	Exposed	77.7	0.314	221.6	1	B
PI	Individual	Exposed	80.7	0.331	221.5	1	B
PI	Individual	Exposed	76	0.318	221.3	1	B
PI	Individual	Exposed	75.1	0.313	220.3	1	B
PI	Individual	Exposed	80.5	0.313	218.8	1	B
PI	Individual	Exposed	77.7	0.323	217.5	1	B
PI	Individual	Exposed	77.3	0.346	217.5	1	B
PI	Individual	Exposed	100.9	0.331	217	1	B
PI	Individual	Exposed	116.5	0.299	215.9	1	B
PI	Individual	Exposed	70	0.328	215.4	1	B
PI	Individual	Exposed	66.5	0.323	215.1	1	B
PI	Individual	Exposed	82.6	0.338	212.8	1	B
PI	Individual	Exposed	70.3	0.31	212.4	1	B
PI	Individual	Exposed	64.7	0.316	211.5	1	B
PI	Individual	Exposed	81	0.337	211.1	1	B
PI	Individual	Exposed	74.9	0.314	211	1	B
PI	Individual	Exposed	104.3	0.32	210.9	1	B
PI	Individual	Exposed	94.3	0.328	210.4	1	B
PI	Individual	Exposed	83.34	0.354	210.4	1	B
PI	Individual	Exposed	92.8	0.324	210.1	1	B
PI	Individual	Exposed	82.8	0.294	209.9	1	B
PI	Individual	Exposed	68.1	0.339	207.1	1	B
PI	Individual	Exposed	68.5	0.34	205.8	1	B
PI	Individual	Exposed	78.3	0.322	204.7	1	B
PI	Individual	Exposed	76.9	0.321	204.6	1	B
PI	Individual	Exposed	96.4	0.332	203.4	1	B
PI	Individual	Exposed	80.2	0.331	203.4	1	B
PI	Individual	Exposed	72.6	0.33	196.4	1	B
PI	Individual	Exposed	86.6	0.318	193.3	1	B
PI	Individual	Exposed	77.6	0.332	192.7	1	B
PI	Individual	Exposed	96.7	0.329	186.8	1	B
PI	Individual	Exposed	101.2	0.306	185.6	1	B
PI	Individual	Exposed	74.3	0.341	184.6	1	B
PI	Individual	Exposed	64.1	0.318	183	1	B
PI	Individual	Exposed	112.1	0.327	181.5	1	B
PI	Individual	Exposed	81.2	0.342	179.7	1	B
PI	Individual	Exposed	81.1	0.314	172.5	1	B
PI	Individual	Exposed	82.6	0.331	172.3	1	B
PI	Individual	Exposed	71.8	0.332	170.1	1	B
PI	Individual	Exposed	98.3	0.318	167.7	1	B
PI	Individual	Exposed	72.8	0.316	162.2	1	B
PI	Individual	Exposed	76.3	0.326	159.4	1	B
PI	Individual	Exposed	66.9	0.334	153.9	1	B
PI	Individual	Exposed	71.8	0.333	147.5	1	B
PI	Individual	Exposed	69.1	0.333	139.7	1	B
PI	Individual	Exposed	70.4	0.311	137.1	1	B
PI	Individual	Exposed	102.4	0.304	135.5	1	B
PI	Individual	Exposed	64.7	0.344	132.8	1	B
PI	Individual	Exposed	74.7	0.331	128.3	1	B
PI	Individual	Exposed	77.2	0.301	126	1	B
PI	Individual	Exposed	76.8	0.315	122.6	1	B
PI	Individual	Exposed	99.7	0.309	112.1	1	B
PI	Individual	Exposed	75.1	0.307	111.8	1	B
PI	Individual	Exposed	68.5	0.323	104	1	B
PI	Individual	Exposed	68.1	0.326	90.2	1	B
PI	Individual	Exposed	71.3	0.348	62.6	1	B
PI	Individual	Exposed	71	0.313	61.9	1	B
PI	Individual	Exposed	92.2	0.29	58	1	B
PI	Individual	Exposed	72.5	0.331	35.4	1	B
PI	Individual	Exposed	74.7	0.316	30.4	1	B
PI	Individual	Exposed	104.2	0.34	26.9	1	B
PI	Individual	Exposed	93.7	0.32	14.5	1	B
PI	Individual	Exposed	91.3	0.321	13.8	1	B
PI	Individual	Exposed	71.4	0.315	11.9	1	B
PI	Individual	Exposed	69.9	0.324	1.3	0	B
PI	Individual	Exposed	102.3	0.322	0	0	B

## Sheet: Bead_injection_mortality
Larval exposure to an insecticide and competition for food modulate the immune responses of adult Anopheles gambiae
		G. Hauser, J. C. Koella
Dataset3 : mortality following bead injection
Treatment	competition	larval_exposure	total_injected	dead_after_inj	mortality	bloc			Treatment		Treatment abbreviation
CC	Competition	Unexposed	76	4	0.0526316	A			competition		Larval competition (larvae reared by groups of three ("Competition") or individually ("Individual"))
CI	Individual	Unexposed	52	1	0.0192308	A			larval_exposure		Exposure of larvae to permethrin 0.1 µg/L ("Exposed" vs "Unexposed")
CC	Competition	Unexposed	81	13	0.160494	B			total_injected		Total number of mosquitoes injected with a bead
CI	Individual	Unexposed	84	6	0.0714286	B			dead_after_inj		Number of dead mosquitoes 24h following the injection
PC	Competition	Exposed	69	4	0.057971	A			mortality		Mortality rate
PI	Individual	Exposed	52	2	0.0384615	A			bloc		Experimental block
PC	Competition	Exposed	82	8	0.097561	B
PI	Individual	Exposed	86	4	0.0465116	B

## Sheet: Bacteria_db
Larval exposure to an insecticide and competition for food modulate the immune responses of adult Anopheles gambiae
		G. Hauser, J. C. Koella
Dataset4 : mortality following bead injection
trt	competition_status	larval_exposure	bact_load	Injection_day			trt	Treatment abbreviation
CC	competition	unexposed	3920	5			competition_status	Larval competition (larvae reared by groups of three ("Competition") or individually ("Individual"))
CC	competition	unexposed	2560	5			larval_exposure	Exposure of larvae to permethrin 0.1 µg/L ("Exposed" vs "Unexposed")
CC	competition	unexposed	1280	5			bact_load	Number of bacteria recovered in each mosquitoes injected initially with 3'500 bacteria.
PC	competition	exposed	7800	5			Injection_day	Day of injection (1 to 5)
PC	competition	exposed	3800	5
PC	competition	exposed	3080	5
CC	competition	unexposed	5200	4
CC	competition	unexposed	2040	4
CC	competition	unexposed	1680	4
CC	competition	unexposed	1600	4
CC	competition	unexposed	1400	4
PC	competition	exposed	3120	4
CC	competition	unexposed	18800	3
CC	competition	unexposed	8680	3
CC	competition	unexposed	8040	3
CC	competition	unexposed	7720	3
CC	competition	unexposed	6680	3
CC	competition	unexposed	6240	3
CC	competition	unexposed	6160	3
CC	competition	unexposed	5120	3
CC	competition	unexposed	4880	3
CC	competition	unexposed	3720	3
CC	competition	unexposed	3480	3
CC	competition	unexposed	3400	3
CC	competition	unexposed	2840	3
CC	competition	unexposed	2360	3
CC	competition	unexposed	2040	3
CC	competition	unexposed	1120	3
CC	competition	unexposed	640	3
CI	individual	unexposed	7720	3
CI	individual	unexposed	4040	3
CI	individual	unexposed	3280	3
CI	individual	unexposed	2280	3
PC	competition	exposed	38360	3
PC	competition	exposed	8040	3
PC	competition	exposed	7000	3
PC	competition	exposed	6880	3
PC	competition	exposed	6840	3
PC	competition	exposed	6160	3
PC	competition	exposed	6080	3
PC	competition	exposed	5400	3
PC	competition	exposed	4880	3
PC	competition	exposed	4840	3
PC	competition	exposed	4000	3
PC	competition	exposed	3920	3
PC	competition	exposed	2840	3
PC	competition	exposed	2360	3
PC	competition	exposed	1800	3
PI	individual	exposed	4000	3
PI	individual	exposed	3560	3
PI	individual	exposed	3400	3
PI	individual	exposed	3240	3
PI	individual	exposed	2600	3
PI	individual	exposed	1680	3
CC	competition	unexposed	17200	2
CC	competition	unexposed	8240	2
CC	competition	unexposed	7520	2
CC	competition	unexposed	5760	2
CC	competition	unexposed	4840	2
CC	competition	unexposed	4680	2
CC	competition	unexposed	4600	2
CC	competition	unexposed	4600	2
CC	competition	unexposed	4120	2
CC	competition	unexposed	4000	2
CC	competition	unexposed	3640	2
CC	competition	unexposed	3440	2
CC	competition	unexposed	3280	2
CC	competition	unexposed	2520	2
CC	competition	unexposed	2360	2
CC	competition	unexposed	2240	2
CC	competition	unexposed	1760	2
CC	competition	unexposed	1600	2
CC	competition	unexposed	1520	2
CC	competition	unexposed	1440	2
CC	competition	unexposed	1000	2
CC	competition	unexposed	880	2
CC	competition	unexposed	840	2
CI	individual	unexposed	24440	2
CI	individual	unexposed	10360	2
CI	individual	unexposed	8600	2
CI	individual	unexposed	8200	2
CI	individual	unexposed	6680	2
CI	individual	unexposed	5200	2
CI	individual	unexposed	4680	2
CI	individual	unexposed	4640	2
CI	individual	unexposed	4600	2
CI	individual	unexposed	4400	2
CI	individual	unexposed	4000	2
CI	individual	unexposed	3120	2
CI	individual	unexposed	2600	2
CI	individual	unexposed	2480	2
CI	individual	unexposed	2400	2
CI	individual	unexposed	2280	2
CI	individual	unexposed	2240	2
CI	individual	unexposed	2240	2
CI	individual	unexposed	2040	2
CI	individual	unexposed	1960	2
CI	individual	unexposed	1840	2
CI	individual	unexposed	1800	2
CI	individual	unexposed	1800	2
CI	individual	unexposed	1800	2
CI	individual	unexposed	1760	2
CI	individual	unexposed	1720	2
CI	individual	unexposed	1680	2
CI	individual	unexposed	1680	2
CI	individual	unexposed	1640	2
CI	individual	unexposed	1560	2
CI	individual	unexposed	1320	2
CI	individual	unexposed	1200	2
CI	individual	unexposed	1120	2
CI	individual	unexposed	1000	2
PC	competition	exposed	13600	2
PC	competition	exposed	9640	2
PC	competition	exposed	9080	2
PC	competition	exposed	7520	2
PC	competition	exposed	7360	2
PC	competition	exposed	7120	2
PC	competition	exposed	6760	2
PC	competition	exposed	5960	2
PC	competition	exposed	4720	2
PC	competition	exposed	3960	2
PC	competition	exposed	3960	2
PC	competition	exposed	3840	2
PC	competition	exposed	3640	2
PC	competition	exposed	2440	2
PC	competition	exposed	2400	2
PC	competition	exposed	2040	2
PC	competition	exposed	1880	2
PC	competition	exposed	1720	2
PC	competition	exposed	1400	2
PC	competition	exposed	1400	2
PC	competition	exposed	920	2
PC	competition	exposed	480	2
PC	competition	exposed	400	2
PI	individual	exposed	24840	2
PI	individual	exposed	11440	2
PI	individual	exposed	11000	2
PI	individual	exposed	5400	2
PI	individual	exposed	3720	2
PI	individual	exposed	3440	2
PI	individual	exposed	2560	2
PI	individual	exposed	2280	2
PI	individual	exposed	2200	2
PI	individual	exposed	2120	2
PI	individual	exposed	2040	2
PI	individual	exposed	2000	2
PI	individual	exposed	1840	2
PI	individual	exposed	1760	2
PI	individual	exposed	1720	2
PI	individual	exposed	1680	2
PI	individual	exposed	1680	2
PI	individual	exposed	1680	2
PI	individual	exposed	1640	2
PI	individual	exposed	1600	2
PI	individual	exposed	1400	2
PI	individual	exposed	1360	2
PI	individual	exposed	1320	2
PI	individual	exposed	1280	2
PI	individual	exposed	1240	2
PI	individual	exposed	1120	2
PI	individual	exposed	1040	2
PI	individual	exposed	960	2
PI	individual	exposed	920	2
PI	individual	exposed	920	2
PI	individual	exposed	840	2
PI	individual	exposed	760	2
PI	individual	exposed	680	2
PI	individual	exposed	680	2
PI	individual	exposed	680	2
CI	individual	unexposed	13320	1
CI	individual	unexposed	4600	1
CI	individual	unexposed	3880	1
CI	individual	unexposed	3240	1
CI	individual	unexposed	2680	1
CI	individual	unexposed	1880	1
CI	individual	unexposed	1360	1
PC	competition	exposed	7480	1
PC	competition	exposed	5280	1
PC	competition	exposed	4320	1
PC	competition	exposed	4160	1
PC	competition	exposed	1400	1
PI	individual	exposed	3040	1
PI	individual	exposed	2640	1
PI	individual	exposed	2440	1
PI	individual	exposed	2200	1
PI	individual	exposed	2160	1
PI	individual	exposed	720	1
